# Supplementary material for: Daily rhythm in cortical chloride homeostasis underpins functional changes in visual cortex excitability
Source: Nat Commun. 2023 Nov 4;14:7108. doi: 10.1038/s41467-023-42711-7 (PMC10625537; doi:10.1038/s41467-023-42711-7)
Supplement: Supplementary file 3 — Source Data [file 41467_2023_42711_MOESM3_ESM.xlsx]

## Sheet: Figure 1b
Median Chloride concentration in individual mice (mM)
ZT2	ZT5	ZT12	ZT17	ZT29D
24.18	9.75	16.03	19.43	2.05
21.13	6.88	9.14	13.17	4.18
17.47	16.98	23.54	26.23	10.04
11.26	8.84	7.99	21.95	12.74
10.44	5.975	23.15	15.76	12.15
	11.47	7.23	16.57	13.52
	9.81	7.96	17.73
	5.06		18.65
	6.74

## Sheet: Figure 1c-d
	ZT 5										ZT17										ZT17
[Cl-]i	mouse 1	mouse 2	mouse 3	mouse 4	mouse 5	mouse 6	mouse 7	mouse 8	mouse 9	mean	[Cl-]i	mouse 1	mouse 2	mouse 3	mouse 4	mouse 5	mouse 6	mouse 7	mouse 8	mean	[Cl-]i	mouse 1	mouse 2	mouse 3	mouse 4	mouse 5	mouse 6	mean
-5	0.04167	0.01961	0	0	0.08065	0	0	0	0	0.01577	-5	0	0.13846	0	0	0	0	0	0	0.00769	-5	0	0	0	0	0	0	0
-3	0.04167	0.01961	0	0	0.08065	0	0	0	0	0.01577	-3	0	0.15385	0	0	0	0	0	0	0.01346	-4.75	0.02	0.00952	0	0	0	0	0.01476
-1	0.04167	0.05882	0	0	0.16129	0.01333	0	0	0	0.03057	-1	0	0.18462	0	0	0	0	0	0	0.01731	-4.5	0.02	0.01905	0.00862	0	0	0	0.01589
1	0.05556	0.15686	0	0	0.24194	0.02667	0.08235	0.18462	0.1295	0.0975	1	0	0.21538	0	0	0	0	0	0	0.01923	-4.25	0.06	0.02857	0.00862	0.03077	0	0	0.03199
3	0.08333	0.39216	0.01316	0.13514	0.3871	0.04	0.14118	0.4	0.34532	0.21526	3	0	0.23077	0	0	0.025	0	0	0	0.02308	-4	0.08	0.0381	0.01724	0.03077	0	0	0.03322
5	0.19444	0.43137	0.01316	0.21622	0.5	0.09333	0.31765	0.55385	0.46043	0.30894	5	0	0.27692	0	0.01961	0.05	0.01639	0.00633	0.00765	0.02692	-3.75	0.1	0.04762	0.01724	0.03077	0	0	0.0326
7	0.36111	0.60784	0.02632	0.40541	0.59677	0.22667	0.38824	0.63077	0.60432	0.42749	7	0	0.33846	0	0.05882	0.075	0.08197	0.02848	0.01531	0.03197	-3.5	0.12	0.05714	0.03448	0.03077	0	0	0.0404
9	0.51389	0.70588	0.06579	0.62162	0.67742	0.41333	0.50588	0.8	0.77698	0.56453	9	0.03333	0.4	0.04545	0.05882	0.15	0.19672	0.0981	0.07143	0.04711	-3.25	0.12	0.07143	0.05172	0.06154	0	0	0.05078
11	0.58333	0.82353	0.11842	0.67568	0.82258	0.53333	0.58824	0.89231	0.83453	0.65244	11	0.05	0.44615	0.09091	0.11765	0.225	0.27869	0.17405	0.12245	0.07475	-3	0.14	0.09048	0.06034	0.06154	0	0	0.05873
13	0.66667	0.86275	0.23684	0.81081	0.90323	0.72	0.67059	0.90769	0.89928	0.74198	13	0.18333	0.55385	0.13636	0.21569	0.425	0.40984	0.2943	0.21684	0.13173	-2.75	0.14	0.10952	0.06034	0.06154	0	0	0.0619
15	0.79167	0.92157	0.38158	0.81081	0.95161	0.77333	0.76471	0.95385	0.93525	0.80938	15	0.31667	0.6	0.25758	0.33333	0.5	0.4918	0.4019	0.33163	0.18811	-2.5	0.18	0.11905	0.06034	0.06154	0	0	0.07016
17	0.84722	0.94118	0.59211	0.86486	0.96774	0.82667	0.83529	0.96923	0.95683	0.86679	17	0.4	0.66154	0.28788	0.43137	0.575	0.57377	0.52215	0.45918	0.3044	-2.25	0.2	0.12857	0.06034	0.07692	0	0	0.07764
19	0.91667	0.94118	0.73684	0.91892	0.98387	0.92	0.91765	0.98462	0.96403	0.92042	19	0.55	0.73846	0.33333	0.4902	0.725	0.60656	0.60759	0.56633	0.40411	-2	0.22	0.13333	0.06897	0.09231	0	0	0.08577
21	0.94444	0.96078	0.84211	0.97297	0.98387	0.93333	0.94118	0.98462	0.97842	0.94908	21	0.65	0.8	0.37879	0.5098	0.775	0.68852	0.70253	0.66327	0.48886	-1.75	0.26	0.15238	0.07759	0.09231	0	0	0.09705
23	0.97222	0.98039	0.86842	0.97297	0.98387	0.96	0.97647	0.98462	0.97842	0.96415	23	0.73333	0.8	0.43939	0.5098	0.8	0.77049	0.77848	0.7551	0.57718	-1.5	0.26	0.1619	0.08621	0.09231	0	0	0.10007
25	0.98611	0.98039	0.92105	0.97297	1	1	1	1	0.98561	0.9829	25	0.75	0.83077	0.48485	0.60784	0.825	0.81967	0.82278	0.83418	0.64599	-1.25	0.28	0.17143	0.08621	0.09231	0	0	0.10499
27	0.98611	0.98039	0.93421	1	1	1	1	1	1	0.98897	27	0.75	0.87692	0.56061	0.62745	0.875	0.85246	0.86709	0.875	0.69833	-1	0.28	0.18095	0.08621	0.10769	0	0	0.10914
29	0.98611	0.98039	0.98684	1	1	1	1	1	1	0.99482	29	0.78333	0.87692	0.57576	0.64706	0.9	0.88525	0.89873	0.92092	0.74689	-0.75	0.3	0.20476	0.09483	0.13846	0	0	0.12301
31	0.98611	0.98039	1	1	1	1	1	1	1	0.99628	31	0.81667	0.87692	0.63636	0.70588	0.95	0.93443	0.93038	0.97194	0.78557	-0.5	0.3	0.20952	0.10345	0.15385	0	0	0.1278
33	1	0.98039	1	1	1	1	1	1	1	0.99782	33	0.83333	0.87692	0.72727	0.76471	0.975	0.98361	0.9462	0.97959	0.811	-0.25	0.32	0.21905	0.10345	0.18462	0	0	0.13785
35	1	0.98039	1	1	1	1	1	1	1	0.99782	35	0.86667	0.89231	0.80303	0.84314	0.975	0.98361	0.96203	0.9898	0.85282	0	0.34	0.21905	0.11207	0.18462	0	0	0.14262
37	1	0.98039	1	1	1	1	1	1	1	0.99782	37	0.88333	0.90769	0.84848	0.84314	0.975	1	0.97785	0.99235	0.88583	0.25	0.34	0.23333	0.12069	0.18462	0	0	0.14644
39	1	0.98039	1	1	1	1	1	1	1	0.99782	39	0.9	0.92308	0.89394	0.88235	0.975	1	0.99367	1	0.91445	0.5	0.36	0.24286	0.12931	0.18462	0	0	0.1528
41	1	0.98039	1	1	1	1	1	1	1	0.99782	41	0.96667	0.95385	0.90909	0.90196	0.975	1	1	1	0.92848	0.75	0.36	0.2619	0.12931	0.18462	0	0	0.15597
43	1	1	1	1	1	1	1	1	1	1	43	0.96667	0.95385	0.92424	0.92157	0.975	1	1	1	0.94601	1	0.38	0.28095	0.12931	0.18462	0	0	0.16248
45	1	1	1	1	1	1	1	1	1	1	45	0.98333	0.95385	0.93939	0.94118	1	1	1	1	0.96332	1.25	0.4	0.30476	0.14655	0.21538	0	0	0.17778
47	1	1	1	1	1	1	1	1	1	1	47	0.98333	0.95385	0.93939	0.94118	1	1	1	1	0.96767	1.5	0.4	0.32381	0.16379	0.21538	0	0	0.18383
49	1	1	1	1	1	1	1	1	1	1	49	0.98333	0.95385	0.95455	0.94118	1	1	1	1	0.97722	1.75	0.44	0.34286	0.18103	0.21538	0	0	0.19655
51	1	1	1	1	1	1	1	1	1	1	51	0.98333	0.98462	0.9697	0.94118	1	1	1	1	0.97722	2	0.48	0.3619	0.18966	0.21538	0	0	0.20782
53	1	1	1	1	1	1	1	1	1	1	53	0.98333	0.98462	0.98485	0.94118	1	1	1	1	0.97911	2.25	0.52	0.37143	0.18966	0.21538	0	0	0.21608
55	1	1	1	1	1	1	1	1	1	1	55	0.98333	0.98462	0.98485	0.96078	1	1	1	1	0.98485	2.5	0.54	0.38095	0.2069	0.21538	0	0	0.22387
57	1	1	1	1	1	1	1	1	1	1	57	0.98333	0.98462	0.98485	0.98039	1	1	1	1	0.98675	2.75	0.54	0.39524	0.2069	0.21538	0	0	0.22625
59	1	1	1	1	1	1	1	1	1	1	59	1	0.98462	0.98485	0.98039	1	1	1	1	0.9892	3	0.54	0.4	0.22414	0.21538	0	0	0.22992
61	1	1	1	1	1	1	1	1	1	1	61	1	0.98462	0.98485	0.98039	1	1	1	1	0.99165	3.25	0.58	0.42381	0.24138	0.21538	0	0	0.24343
63	1	1	1	1	1	1	1	1	1	1	63	1	1	0.98485	0.98039	1	1	1	1	0.99373	3.5	0.58	0.44762	0.24138	0.21538	0	0	0.2474
65	1	1	1	1	1	1	1	1	1	1	65	1	1	0.98485	1	1	1	1	1	0.99373	3.75	0.58	0.47143	0.24138	0.23077	0	0	0.25393
67	1	1	1	1	1	1	1	1	1	1	67	1	1	0.98485	1	1	1	1	1	0.99566	4	0.58	0.49048	0.25	0.23077	0	0	0.25854
69	1	1	1	1	1	1	1	1	1	1	69	1	1	0.98485	1	1	1	1	1	0.99811	4.25	0.58	0.50476	0.25862	0.23077	0	0	0.26236
71	1	1	1	1	1	1	1	1	1	1	71	1	1	0.98485	1	1	1	1	1	0.99811	4.5	0.6	0.51905	0.26724	0.23077	0	0	0.26951
73	1	1	1	1	1	1	1	1	1	1	73	1	1	0.98485	1	1	1	1	1	0.99811	4.75	0.62	0.5381	0.27586	0.24615	0	0	0.28002
75	1	1	1	1	1	1	1	1	1	1	75	1	1	0.98485	1	1	1	1	1	0.99811	5	0.66	0.55714	0.30172	0.24615	0	0	0.29417
77	1	1	1	1	1	1	1	1	1	1	77	1	1	0.98485	1	1	1	1	1	0.99811	5.25	0.7	0.5619	0.31034	0.24615	0	0	0.30307
79	1	1	1	1	1	1	1	1	1	1	79	1	1	0.98485	1	1	1	1	1	0.99811	5.5	0.7	0.57619	0.32759	0.24615	0	0	0.30832
81	1	1	1	1	1	1	1	1	1	1	81	1	1	0.98485	1	1	1	1	1	0.99811	5.75	0.7	0.58095	0.36207	0.24615	0	0	0.31486
83	1	1	1	1	1	1	1	1	1	1	83	1	1	0.98485	1	1	1	1	1	0.99811	6	0.7	0.59524	0.38793	0.24615	0	0	0.32155
85	1	1	1	1	1	1	1	1	1	1	85	1	1	0.98485	1	1	1	1	1	0.99811	6.25	0.7	0.6	0.39655	0.24615	0.0099	0	0.32543
87	1	1	1	1	1	1	1	1	1	1	87	1	1	1	1	1	1	1	1	0.99811	6.5	0.7	0.60952	0.41379	0.24615	0.0297	0	0.3332
89	1	1	1	1	1	1	1	1	1	1	89	1	1	1	1	1	1	1	1	0.99811	6.75	0.72	0.61905	0.41379	0.24615	0.0495	0	0.34142
91	1	1	1	1	1	1	1	1	1	1	91	1	1	1	1	1	1	1	1	1	7	0.74	0.62381	0.42241	0.24615	0.05941	0	0.34863
93	1	1	1	1	1	1	1	1	1	1	93	1	1	1	1	1	1	1	1	1	7.25	0.76	0.6381	0.42241	0.24615	0.05941	0	0.35434
95	1	1	1	1	1	1	1	1	1	1	95	1	1	1	1	1	1	1	1	1	7.5	0.76	0.65238	0.42241	0.26154	0.08911	0	0.36424
97	1	1	1	1	1	1	1	1	1	1	97	1	1	1	1	1	1	1	1	1	7.75	0.76	0.66667	0.43103	0.26154	0.09901	0	0.36971
99	1	1	1	1	1	1	1	1	1	1	99	1	1	1	1	1	1	1	1	1	8	0.78	0.66667	0.43966	0.26154	0.11881	0	0.37778
																				1	8.25	0.78	0.68571	0.44828	0.26154	0.13861	0	0.38569
																				1	8.5	0.8	0.69524	0.4569	0.27692	0.14851	0	0.39626
																					8.75	0.8	0.71429	0.4569	0.30769	0.16832	0	0.40787
																					9	0.82	0.71905	0.46552	0.32308	0.19802	0.04348	0.42819
																					9.25	0.82	0.72381	0.46552	0.33846	0.23762	0.04348	0.43815
																					9.5	0.84	0.73333	0.46552	0.33846	0.25743	0.06522	0.44999
																					9.75	0.86	0.74762	0.46552	0.35385	0.28713	0.06522	0.46322
																					10	0.86	0.75714	0.5	0.38462	0.30693	0.06522	0.47898
																					10.25	0.86	0.78095	0.51724	0.43077	0.31683	0.08696	0.49879
																					10.5	0.86	0.78571	0.52586	0.43077	0.32673	0.17391	0.51717
																					10.75	0.86	0.79048	0.55172	0.43077	0.35644	0.23913	0.53809
																					11	0.86	0.80952	0.55172	0.43077	0.38614	0.23913	0.54621
																					11.25	0.88	0.81429	0.56034	0.43077	0.41584	0.26087	0.56035
																					11.5	0.92	0.82857	0.57759	0.44615	0.44554	0.26087	0.57979
																					11.75	0.92	0.83333	0.58621	0.46154	0.45545	0.28261	0.58986
																					12	0.92	0.84762	0.59483	0.46154	0.46535	0.32609	0.60257
																					12.25	0.92	0.8619	0.60345	0.47692	0.53465	0.36957	0.62775
																					12.5	0.92	0.8619	0.60345	0.47692	0.55446	0.36957	0.63105
																					12.75	0.92	0.87143	0.62069	0.50769	0.57426	0.43478	0.65481
																					13	0.94	0.87619	0.64655	0.50769	0.57426	0.47826	0.67049
																					13.25	0.94	0.88571	0.64655	0.52308	0.58416	0.47826	0.67629
																					13.5	0.94	0.88571	0.65517	0.55385	0.60396	0.5	0.68978
																					13.75	0.98	0.88571	0.65517	0.56923	0.64356	0.6087	0.72373
																					14	0.98	0.88571	0.65517	0.56923	0.69307	0.6087	0.73198
																					14.25	0.98	0.9	0.66379	0.56923	0.71287	0.65217	0.74634
																					14.5	0.98	0.90952	0.68103	0.56923	0.72277	0.65217	0.75246
																					14.75	0.98	0.91905	0.68103	0.6	0.72277	0.67391	0.76279
																					15	0.98	0.92857	0.68966	0.6	0.74257	0.69565	0.77274
																					15.25	0.98	0.94286	0.7069	0.6	0.74257	0.71739	0.78162
																					15.5	0.98	0.94762	0.73276	0.6	0.74257	0.73913	0.79035
																					15.75	0.98	0.94762	0.73276	0.6	0.75248	0.78261	0.79924
																					16	0.98	0.94762	0.74138	0.64615	0.78218	0.78261	0.81332
																					16.25	0.98	0.94762	0.75	0.66154	0.79208	0.82609	0.82622
																					16.5	0.98	0.94762	0.75862	0.67692	0.79208	0.84783	0.83384
																					16.75	0.98	0.95238	0.77586	0.69231	0.82178	0.84783	0.84503
																					17	0.98	0.95714	0.77586	0.70769	0.83168	0.86957	0.85366
																					17.25	0.98	0.9619	0.77586	0.70769	0.85149	0.86957	0.85775
																					17.5	0.98	0.9619	0.80172	0.70769	0.87129	0.86957	0.86536
																					17.75	0.98	0.9619	0.81034	0.72308	0.87129	0.86957	0.86936
																					18	0.98	0.9619	0.81897	0.72308	0.89109	0.8913	0.87772
																					18.25	0.98	0.96667	0.82759	0.75385	0.90099	0.8913	0.88673
																					18.5	0.98	0.97143	0.82759	0.75385	0.91089	0.91304	0.8928
																					18.75	0.98	0.97619	0.82759	0.75385	0.91089	0.91304	0.89359
																					19	0.98	0.98095	0.82759	0.75385	0.93069	0.93478	0.90131
																					19.25	0.98	0.98095	0.83621	0.75385	0.93069	0.93478	0.90275
																					19.5	0.98	0.98095	0.83621	0.76923	0.93069	0.95652	0.90893
																					19.75	0.98	0.98571	0.83621	0.78462	0.94059	0.95652	0.91394
																					20	0.98	0.98571	0.83621	0.78462	0.9703	0.95652	0.91889
																					20.25	0.98	0.98571	0.84483	0.78462	0.9703	0.95652	0.92033
																					20.5	0.98	0.98571	0.86207	0.78462	0.9703	0.97826	0.92683
																					20.75	0.98	0.98571	0.86207	0.78462	0.9703	0.97826	0.92683
																					21	0.98	0.99048	0.86207	0.81538	0.9703	0.97826	0.93275
																					21.25	0.98	0.99048	0.87069	0.83077	0.9703	0.97826	0.93675
																					21.5	0.98	0.99048	0.87931	0.83077	0.9703	1	0.94181
																					21.75	0.98	0.99048	0.87931	0.83077	0.9703	1	0.94181
																					22	0.98	0.99048	0.87931	0.83077	0.9901	1	0.94511
																					22.25	0.98	0.99048	0.88793	0.83077	0.9901	1	0.94655
																					22.5	0.98	0.99048	0.88793	0.83077	0.9901	1	0.94655
																					22.75	0.98	0.99048	0.89655	0.84615	0.9901	1	0.95055
																					23	0.98	0.99048	0.90517	0.84615	0.9901	1	0.95198
																					23.25	0.98	0.99048	0.90517	0.84615	0.9901	1	0.95198
																					23.5	0.98	0.99048	0.90517	0.87692	0.9901	1	0.95711
																					23.75	0.98	0.99048	0.91379	0.89231	0.9901	1	0.96111
																					24	0.98	0.99048	0.91379	0.89231	0.9901	1	0.96111
																					24.25	0.98	0.99048	0.91379	0.90769	0.9901	1	0.96368
																					24.5	0.98	0.99048	0.91379	0.90769	0.9901	1	0.96368
																					24.75	0.98	0.99048	0.91379	0.90769	0.9901	1	0.96368
																					25	0.98	0.99048	0.92241	0.92308	0.9901	1	0.96768
																					25.25	0.98	0.99048	0.92241	0.93846	0.9901	1	0.97024
																					25.5	0.98	0.99048	0.93103	0.93846	0.9901	1	0.97168
																					25.75	0.98	0.99048	0.93103	0.93846	0.9901	1	0.97168
																					26	0.98	0.99048	0.93103	0.93846	0.9901	1	0.97168
																					26.25	0.98	0.99524	0.93966	0.93846	0.9901	1	0.97391
																					26.5	0.98	0.99524	0.93966	0.93846	0.9901	1	0.97391
																					26.75	0.98	0.99524	0.93966	0.93846	0.9901	1	0.97391
																					27	0.98	0.99524	0.93966	0.93846	0.9901	1	0.97391
																					27.25	0.98	0.99524	0.93966	0.93846	0.9901	1	0.97391
																					27.5	0.98	0.99524	0.93966	0.93846	0.9901	1	0.97391
																					27.75	0.98	0.99524	0.93966	0.93846	0.9901	1	0.97391
																					28	0.98	0.99524	0.93966	0.95385	0.9901	1	0.97647
																					28.25	0.98	0.99524	0.96552	0.95385	0.9901	1	0.98078
																					28.5	0.98	0.99524	0.96552	0.95385	0.9901	1	0.98078
																					28.75	0.98	0.99524	0.96552	0.95385	0.9901	1	0.98078
																					29	0.98	0.99524	0.96552	0.95385	0.9901	1	0.98078
																					29.25	0.98	0.99524	0.96552	0.95385	1	1	0.98243
																					29.5	0.98	0.99524	0.96552	0.95385	1	1	0.98243
																					29.75	0.98	0.99524	0.96552	0.95385	1	1	0.98243
																					30	0.98	0.99524	0.96552	0.95385	1	1	0.98243
																					30.25	0.98	0.99524	0.96552	0.95385	1	1	0.98243
																					30.5	0.98	1	0.96552	0.96923	1	1	0.98579
																					30.75	0.98	1	0.96552	0.96923	1	1	0.98579
																					31	0.98	1	0.96552	0.96923	1	1	0.98579
																					31.25	0.98	1	0.96552	0.96923	1	1	0.98579
																					31.5	0.98	1	0.96552	0.98462	1	1	0.98836
																					31.75	0.98	1	0.96552	0.98462	1	1	0.98836
																					32	0.98	1	0.96552	0.98462	1	1	0.98836
																					32.25	0.98	1	0.97414	0.98462	1	1	0.98979
																					32.5	0.98	1	0.98276	0.98462	1	1	0.99123
																					32.75	0.98	1	0.98276	0.98462	1	1	0.99123
																					33	0.98	1	0.98276	0.98462	1	1	0.99123
																					33.25	0.98	1	0.98276	0.98462	1	1	0.99123
																					33.5	0.98	1	0.99138	0.98462	1	1	0.99267
																					33.75	0.98	1	0.99138	0.98462	1	1	0.99267
																					34	0.98	1	0.99138	0.98462	1	1	0.99267
																					34.25	0.98	1	0.99138	0.98462	1	1	0.99267
																					34.5	0.98	1	0.99138	0.98462	1	1	0.99267
																					34.75	1	1	0.99138	0.98462	1	1	0.996
																					35	1	1	0.99138	0.98462	1	1	0.996
																					35.25	1	1	0.99138	0.98462	1	1	0.996
																					35.5	1	1	0.99138	0.98462	1	1	0.996
																					35.75	1	1	0.99138	0.98462	1	1	0.996
																					36	1	1	0.99138	0.98462	1	1	0.996
																					36.25	1	1	0.99138	0.98462	1	1	0.996
																					36.5	1	1	0.99138	0.98462	1	1	0.996
																					36.75	1	1	0.99138	0.98462	1	1	0.996
																					37	1	1	1	0.98462	1	1	0.99744
																					37.25	1	1	1	0.98462	1	1	0.99744
																					37.5	1	1	1	0.98462	1	1	0.99744
																					37.75	1	1	1	0.98462	1	1	0.99744
																					38	1	1	1	0.98462	1	1	0.99744
																					38.25	1	1	1	0.98462	1	1	0.99744
																					38.5	1	1	1	0.98462	1	1	0.99744
																					38.75	1	1	1	0.98462	1	1	0.99744
																					39	1	1	1	0.98462	1	1	0.99744
																					39.25	1	1	1	0.98462	1	1	0.99744
																					39.5	1	1	1	0.98462	1	1	0.99744
																					39.75	1	1	1	0.98462	1	1	0.99744
																					40	1	1	1	0.98462	1	1	0.99744
																					40.25	1	1	1	0.98462	1	1	0.99744
																					40.5	1	1	1	0.98462	1	1	0.99744
																					40.75	1	1	1	0.98462	1	1	0.99744
																					41	1	1	1	0.98462	1	1	0.99744
																					41.25	1	1	1	0.98462	1	1	0.99744
																					41.5	1	1	1	0.98462	1	1	0.99744
																					41.75	1	1	1	0.98462	1	1	0.99744
																					42	1	1	1	0.98462	1	1	0.99744
																					42.25	1	1	1	0.98462	1	1	0.99744
																					42.5	1	1	1	0.98462	1	1	0.99744
																					42.75	1	1	1	0.98462	1	1	0.99744
																					43	1	1	1	0.98462	1	1	0.99744
																					43.25	1	1	1	0.98462	1	1	0.99744
																					43.5	1	1	1	0.98462	1	1	0.99744
																					43.75	1	1	1	0.98462	1	1	0.99744
																					44	1	1	1	0.98462	1	1	0.99744
																					44.25	1	1	1	0.98462	1	1	0.99744
																					44.5	1	1	1	0.98462	1	1	0.99744
																					44.75	1	1	1	0.98462	1	1	0.99744
																					45	1	1	1	0.98462	1	1	0.99744
																					45.25	1	1	1	0.98462	1	1	0.99744
																					45.5	1	1	1	0.98462	1	1	0.99744
																					45.75	1	1	1	0.98462	1	1	0.99744
																					46	1	1	1	0.98462	1	1	0.99744
																					46.25	1	1	1	0.98462	1	1	0.99744
																					46.5	1	1	1	0.98462	1	1	0.99744
																					46.75	1	1	1	0.98462	1	1	0.99744
																					47	1	1	1	0.98462	1	1	0.99744
																					47.25	1	1	1	0.98462	1	1	0.99744
																					47.5	1	1	1	0.98462	1	1	0.99744
																					47.75	1	1	1	0.98462	1	1	0.99744
																					48	1	1	1	0.98462	1	1	0.99744
																					48.25	1	1	1	0.98462	1	1	0.99744
																					48.5	1	1	1	0.98462	1	1	0.99744
																					48.75	1	1	1	0.98462	1	1	0.99744
																					49	1	1	1	0.98462	1	1	0.99744
																					49.25	1	1	1	0.98462	1	1	0.99744
																					49.5	1	1	1	0.98462	1	1	0.99744
																					49.75	1	1	1	0.98462	1	1	0.99744
																					50	1	1	1	0.98462	1	1	0.99744
																					50.25	1	1	1	0.98462	1	1	0.99744
																					50.5	1	1	1	0.98462	1	1	0.99744
																					50.75	1	1	1	1	1	1	1
																					51	1	1	1	1	1	1	1
																					51.25	1	1	1	1	1	1	1
																					51.5	1	1	1	1	1	1	1
																					51.75	1	1	1	1	1	1	1
																					52	1	1	1	1	1	1	1
																					52.25	1	1	1	1	1	1	1
																					52.5	1	1	1	1	1	1	1
																					52.75	1	1	1	1	1	1	1
																					53	1	1	1	1	1	1	1
																					53.25	1	1	1	1	1	1	1
																					53.5	1	1	1	1	1	1	1
																					53.75	1	1	1	1	1	1	1
																					54	1	1	1	1	1	1	1
																					54.25	1	1	1	1	1	1	1
																					54.5	1	1	1	1	1	1	1
																					54.75	1	1	1	1	1	1	1
																					55	1	1	1	1	1	1	1
																					55.25	1	1	1	1	1	1	1
																					55.5	1	1	1	1	1	1	1
																					55.75	1	1	1	1	1	1	1
																					56	1	1	1	1	1	1	1
																					56.25	1	1	1	1	1	1	1
																					56.5	1	1	1	1	1	1	1
																					56.75	1	1	1	1	1	1	1
																					57	1	1	1	1	1	1	1
																					57.25	1	1	1	1	1	1	1
																					57.5	1	1	1	1	1	1	1
																					57.75	1	1	1	1	1	1	1
																					58	1	1	1	1	1	1	1
																					58.25	1	1	1	1	1	1	1
																					58.5	1	1	1	1	1	1	1
																					58.75	1	1	1	1	1	1	1
																					59	1	1	1	1	1	1	1
																					59.25	1	1	1	1	1	1	1
																					59.5	1	1	1	1	1	1	1
																					59.75	1	1	1	1	1	1	1
																					60	1	1	1	1	1	1	1

## Sheet: Figure 1e-f
Figure 1, panels e-f
Panel e left, Speed (cm/s)							Panel e right, Speed (cm/s)													Panel f, left: total displacement (m)				Panel f, left: immobility (hr)
ZT (hour)	light off	light on	light off	extended light off			light ON						light OFF								ZT0-4	ZT24-28			ZT0-4	ZT24-28
-7	1.90535					Time of the day (hr)	individual mice					mean	individual mice					mean		mouse 1	61.7	160.6		mouse 1	2.55	1.86667
-6.83217	2.01577					3.86014	0.0432545	0.0403744	0.0391386	0.528129	0.0703771	0.144255	0.0854185	2.36367	0.513672	0.346871	0.0699362	0.675914		mouse 2	124.9	278.7		mouse 2	1.73333	0.68333
-6.66434	2.22216					4.02797	0.0700932	0.1971	0.0430151	0.736759	0.102307	0.229855	0.432752	4.15983	1.1363	0.368495	0.0808967	1.23565		mouse 3	33.9	121.9		mouse 3	2.11667	1.4
-6.4965	1.51945					4.1958	0.0663834	0.0513592	0.0549648	1.5826	0.089197	0.368901	0.860429	4.23485	0.277648	1.50378	0.0737882	1.3901		mouse 4	43.6	126.7		mouse 4	2.51667	0
-6.32867	1.74525					4.36364	0.0529335	0.930581	0.0948354	0.623002	0.280904	0.396451	1.14759	1.97322	0.168706	1.19272	0.825823	1.06161		mouse 5	46.1	105		mouse 5	2.16667	2.23333
-6.16084	2.12188					4.53147	0.0579942	6.31002	0.0746813	0.0662638	0.099578	1.32171	3.40889	2.83965	1.28024	1.52981	2.54311	2.32034
-5.99301	2.82606					4.6993	0.0629099	3.92123	0.735258	1.12041	0.105235	1.18901	1.57733	2.57424	1.0881	0.991025	4.62869	2.17188
-5.82517	2.43942					4.86713	0.581885	4.15954	0.447283	1.38162	0.243009	1.36267	0.08502	3.60692	2.33987	4.16252	5.25102	3.08907
-5.65734	2.65339					5.03497	1.55415	6.92005	1.18305	0.142646	0.987614	2.1575	0.0968186	2.5377	2.66977	2.07111	1.8285	1.84078
-5.48951	2.23554					5.2028	2.08971	4.99761	2.13793	0.50042	1.40053	2.22524	0.0483399	4.87003	2.33618	0.294902	5.34101	2.57809
-5.32168	1.93311					5.37063	3.22034	6.21267	2.19642	0.457171	5.12066	3.44145	0.0631702	5.51927	1.64281	1.77483	1.87637	2.17529
-5.15385	1.97078					5.53846	3.14069	4.63374	1.98349	2.39728	6.6153	3.7541	0.500686	5.14476	2.65789	2.00024	0.457544	2.15222
-4.98601	1.73536					5.70629	2.69256	3.72021	2.34346	4.40387	3.58471	3.34896	1.73229	5.63454	1.65778	4.81361	0.182262	2.8041
-4.81818	2.27077					5.87413	3.73455	4.81913	1.48826	3.70925	3.75906	3.50205	3.28061	4.49327	1.83354	3.39947	0.233145	2.64801
-4.65035	1.95746					6.04196	2.73048	7.00892	1.90876	0.461587	7.14907	3.85176	3.8046	5.47941	1.56706	3.00234	1.82301	3.13528
-4.48252	1.9783					6.20979	2.04293	7.84159	3.46407	3.3299	2.45231	3.82616	2.2379	3.76561	2.30144	3.19539	2.4883	2.79773
-4.31469	1.09539					6.37762	1.94444	3.00742	2.23299	2.57716	4.32606	2.81761	0.808844	3.96788	0.136398	3.32361	7.05037	3.05742
-4.14685	0.93207					6.54545	3.62199	3.31468	2.17281	0.206152	1.86314	2.23575	0.406925	2.08468	0.0525332	2.25354	3.96238	1.75201
-3.97902	0.99007					6.71329	1.47053	5.49958	2.71867	2.6675	0.0803682	2.48733	0.192453	3.87356	0.0468116	2.58956	0.988976	1.53827
-3.81119	1.23166					6.88112	0.749958	4.79086	2.64488	3.80306	0.052951	2.40834	0.0457676	1.0392	0.0350724	3.52717	1.08023	1.14549
-3.64336	1.03531					7.04895	0.94543	4.52875	1.35127	3.20565	0.0470915	2.01564	0.0860002	0.0630107	0.648514	2.30141	0.162868	0.652361
-3.47552	0.72876					7.21678	0.0838207	0.530581	0.329477	0.743121	0.055164	0.348433	0.147131	5.59513	0.160086	1.0213	0.225355	1.4298
-3.30769	0.65896					7.38462	1.4269	2.98529	0.860804	1.80429	0.244269	1.46431	1.82781	6.51857	0.701592	0.674204	2.13763	2.37196
-3.13986	1.18043					7.55245	0.98966	2.1565	0.0398807	0.765806	0.0584665	0.802062	3.27306	5.0815	2.87675	0.133312	3.2454	2.92201
-2.97203	0.74317					7.72028	0.065587	1.14782	0.143777	0.107952	0.0547246	0.303972	3.119	5.1621	2.55109	0.277231	3.19248	2.86038
-2.8042	1.83122					7.88811	0.0464916	1.02497	0.342169	0.07636	0.0655978	0.311118	3.30753	2.19106	2.58928	0.307708	0.1564	1.71039
-2.63636	1.47481					8.05594	0.0536117	1.11374	0.552984	0.246021	0.055158	0.404303	3.62136	2.03692	2.53618	0.414285	0.0638514	1.73452
-2.46853	1.685					8.22378	0.0566985	2.44532	0.166173	1.02655	0.831409	0.90523	1.99299	3.21892	2.31986	0.210743	0.336606	1.61582
-2.3007	2.2047					8.39161	0.0558693	1.35975	0.0708072	0.869259	0.708596	0.612856	1.23634	3.10193	2.02267	0.237374	1.01724	1.52311
-2.13287	2.42162					8.55944	0.271119	1.27838	0.0529651	0.139634	0.294662	0.407353	0.062368	0.280177	1.09278	0.265577	0.362493	0.41268
-1.96503	3.65171					8.72727	0.0446951	2.74805	0.102479	0.0467621	0.115148	0.611428	0.0559613	1.70816	0.42591	2.29045	0.768048	1.04971
-1.7972	3.71648					8.8951	0.144966	1.56812	0.645664	0.0142292	0.0828537	0.491166	0.0598925	2.16399	0.0428033	1.05074	0.595728	0.782631
-1.62937	3.51758					9.06294	1.19236	0.486034	0.711119	0.188222	0.889963	0.693539	0.171163	0.843831	0.0330112	0.292607	0.04763	0.277648
-1.46154	3.73118					9.23077	1.46139	1.48534	0.0662084	0.289952	0.403114	0.7412	0.112138	1.21135	0.215322	0.148607	0.0443779	0.34636
-1.29371	3.8901					9.3986	1.3552	0.152834	0.0512383	0.418676	0.112673	0.418124	1.06139	1.45372	0.631063	0.169215	0.0497343	0.673024
-1.12587	3.80769					9.56643	1.48246	0.0959589	0.248591	0.0608859	0.139728	0.405525	0.0948965	0.0707427	0.0557656	0.269114	0.36712	0.171528
-0.95804	2.91482					9.73427	0.171203	0.0836704	0.280861	0.148051	0.141963	0.16515	0.037839	2.95303	0.0775207	0.247812	2.02059	1.06736
-0.79021	2.69911					9.9021	0.0466893	0.0757613	0.438971	0.0471131	0.0648964	0.134686	0.0624931	1.40014	1.36417	0.315592	0.0725921	0.642997
-0.62238	2.62565					10.0699	0.0600413	0.0513002	0.209403	0.0396879	0.092403	0.0905671	0.0537063	1.27551	0.295337	0.590659	0.0726864	0.457579
-0.45455	2.44325					10.2378	0.056604	0.158109	0.100113	0.0496901	0.0868839	0.0902801	0.0549792	0.172866	0.716079	2.56076	0.0735293	0.715642
-0.28671	2.11493					10.4056	0.0729034	0.124839	0.0879522	0.119847	0.627876	0.206683	0.0363025	0.0747288	0.824146	2.09882	0.0624899	0.619297
-0.11888	0.82471					10.5734	0.0479012	0.0771762	0.0732987	0.669938	1.46929	0.46752	0.0557357	0.8367	0.566249	1.35294	0.409443	0.644214
0.04895		1.95846				10.7413	0.0808063	0.0628021	0.34605	0.0497746	0.700888	0.248064	0.256662	0.488142	0.162343	2.38024	0.113124	0.680102
0.21678		1.39241				10.9091	0.0474767	0.0497504	0.0797168	0.0649852	0.206314	0.0896487	2.02573	3.36899	0.130174	2.35449	0.0835814	1.59259
0.38462		0.88011				11.0769	0.238087	0.0773696	0.0868399	0.0779225	0.156291	0.127302	1.84442	2.89321	0.0667062	2.26772	0.0795488	1.43032
0.55245		0.58582																1.48156
0.72028		0.73305																1.09522
0.88811		1.37904
1.05594		1.06004
1.22378		0.44965
1.39161		0.52083
1.55944		0.41657
1.72727		0.58514
1.8951		0.62405
2.06294		0.35657
2.23077		0.34399
2.3986		0.15432
2.56643		0.12627
2.73427		0.09285
2.9021		0.29163
3.06993		0.25168
3.23776		0.45308
3.40559		0.21718
3.57343		0.08403
3.74126		0.12174
3.90909		0.40153
4.07692		0.09197
4.24476		0.0844
4.41259		0.22236
4.58042		0.36473
4.74825		0.14977
4.91608		0.19443
5.08392		0.90696
5.25175		0.13977
5.41958		0.37103
5.58741		1.3219
5.75524		0.90555
5.92308		0.35001
6.09091		0.43131
6.25874		0.46892
6.42657		0.64914
6.59441		0.22933
6.76224		0.16066
6.93007		0.29325
7.0979		0.35003
7.26573		0.36577
7.43357		0.68933
7.6014		0.5885
7.76923		0.41028
7.93706		0.22524
8.1049		0.20262
8.27273		0.26838
8.44056		0.19971
8.60839		0.07145
8.77622		0.07452
8.94406		0.12204
9.11189		0.22088
9.27972		0.34036
9.44755		0.46494
9.61538		0.33959
9.78322		0.74336
9.95105		0.75994
10.1189		0.60366
10.2867		0.41189
10.4545		0.30482
10.6224		0.12412
10.7902		0.13106
10.958		0.12806
11.1259		0.35249
11.2937		0.56383
11.4615		0.21959
11.6294		0.22633
11.7972		0.15409
11.965		0.26382
12.1329			0.71776
12.3007			1.37482
12.4685			1.88003
12.6364			1.93648
12.8042			3.32337
12.972			3.76583
13.1399			2.66726
13.3077			4.00666
13.4755			3.54139
13.6434			3.77864
13.8112			3.2609
13.979			3.80122
14.1469			4.29298
14.3147			3.49085
14.4825			2.71786
14.6503			2.80257
14.8182			2.91171
14.986			3.56954
15.1539			2.96153
15.3217			2.59253
15.4895			2.63947
15.6573			1.9416
15.8252			1.42987
15.993			1.23836
16.1608			1.08439
16.3287			0.67961
16.4965			1.62494
16.6643			1.51144
16.8322			1.44085
17			1.23562
17.1678			2.3275
17.3357			1.90652
17.5035			1.59006
17.6713			1.51501
17.8392			2.76147
18.007			3.24673
18.1748			1.76808
18.3427			1.21009
18.5105			1.72101
18.6783			1.48061
18.8462			1.68576
19.014			1.88704
19.1818			2.44999
19.3497			2.86867
19.5175			1.91131
19.6853			1.2347
19.8531			1.32556
20.021			0.75347
20.1888			1.44728
20.3566			1.8024
20.5245			1.72203
20.6923			1.08032
20.8601			1.65428
21.028			1.27348
21.1958			0.9414
21.3636			1.94465
21.5315			1.8152
21.6993			2.58767
21.8671			1.54247
22.035			2.20223
22.2028			2.34106
22.3706			2.5059
22.5385			3.26376
22.7063			2.71977
22.8741			3.04281
23.042			2.85909
23.2098			3.37927
23.3776			2.15032
23.5454			1.53856
23.7133			1.65857
23.8811			1.18598
24.049				1.797
24.2168				3.01732
24.3846				3.51289
24.5525				2.93357
24.7203				1.7229
24.8881				1.97232
25.0559				1.74483
25.2238				1.51792
25.3916				0.51431
25.5594				0.90171
25.7273				0.65871
25.8951				0.23819
26.0629				0.29546
26.2308				0.56977
26.3986				0.15112
26.5664				0.89509
26.7343				0.56077
26.9021				0.54071
27.0699				1.4961
27.2378				1.2879
27.4056				0.74319
27.5734				0.59164
27.7413				1.34275
27.9091				1.21633
28.0769				1.48156
28.2447				1.09522
28.4126				2.44484
28.5804				0.11689
28.7482				2.78072
28.9161				0.00254
29.0839				1.90482

## Sheet: Figure 2b,c,e
Differential role of Cl- co-transporter in baseline Cl- regulation
				Panel c Cumulative distributions of [Cl-]i before and after treatment with bumetanide at ZT17														Panel e Cumulative distributions of [Cl-]i before and after treatment with VU at ZT5
				ZT17						ZT17 + Bumetanide								ZT5					ZT17 + Bumetanide
Panel b Δ[Cl-]i post Bume (mM)			[Cl-]i (mM)	mouse 1	mouse 2	mouse 3	mouse 4	mouse 5	mean	mouse 1	mouse 2	mouse 3	mouse 4	mouse 5	mean			mouse 1	mouse 2	mouse 3	mouse 4	mean	mouse 1	mouse 2	mouse 3	mean
ZT5	ZT17		-5	0	0	0	0	0	0	0.01695	0	0	0	0	0.00339		-5	0	0	0	0	0	0	0	0	0
-6.83	-15.6		-4	0	0.0119	0	0	0	0.00238	0.01695	0.04688	0	0	0	0.01276		-4	0	0	0	0	0	0	0	0	0
-7.78	-20.68		-3	0	0.02381	0	0	0	0.00476	0.01695	0.0625	0	0	0.02778	0.02145		-3	0	0	0	0	0	0	0	0	0
4.17	-4.17		-2	0	0.05952	0	0	0	0.0119	0.05085	0.0625	0	0	0.05556	0.03378		-2	0.03333	0	0	0	0.00833	0	0	0	0
-6.63	-6.09		-1	0	0.07143	0	0	0	0.01429	0.05085	0.07813	0	0	0.05556	0.03691		-1	0.03333	0	0.05882	0	0.02304	0	0	0	0
-18.39	-36.61		0	0	0.10714	0	0	0	0.02143	0.0678	0.10938	0	0	0.05556	0.04655		0	0.03333	0	0.11765	0	0.03775	0	0	0	0
-12.47	-9.4		1	0	0.16667	0	0	0	0.03333	0.08475	0.14063	0	0.02326	0.08333	0.06639		1	0.06667	0.03488	0.11765	0	0.0548	0	0.01205	0	0.00402
-3.68	-5.85		2	0	0.16667	0	0	0	0.03333	0.16949	0.14063	0.01639	0.02326	0.11111	0.09218		2	0.2	0.04651	0.17647	0.02326	0.11156	0.04444	0.0241	0	0.02285
-6.26	-21.4		3	0	0.21429	0.01613	0	0	0.04608	0.18644	0.14063	0.04918	0.02326	0.11111	0.10212		3	0.26667	0.0814	0.23529	0.11628	0.17491	0.04444	0.07229	0	0.03891
6.03	-40.22		4	0	0.25	0.01613	0	0	0.05323	0.22034	0.17188	0.08197	0.02326	0.13889	0.12727		4	0.26667	0.12791	0.29412	0.11628	0.20124	0.06667	0.08434	0.05714	0.06938
-0.66	13.14		5	0	0.28571	0.08065	0	0	0.07327	0.25424	0.20313	0.11475	0.06977	0.13889	0.15615		5	0.3	0.2093	0.35294	0.11628	0.24463	0.06667	0.13253	0.08571	0.09497
2.45	16.66		6	0	0.32143	0.09677	0	0	0.08364	0.30508	0.25	0.14754	0.06977	0.16667	0.18781		6	0.4	0.2907	0.47059	0.11628	0.31939	0.11111	0.18072	0.11429	0.13537
-1.35	5.86		7	0	0.35714	0.1129	0	0	0.09401	0.33898	0.25	0.18033	0.06977	0.22222	0.21226		7	0.4	0.37209	0.47059	0.13953	0.34555	0.15556	0.22892	0.14286	0.17578
-0.52	11.73		8	0	0.40476	0.12903	0	0	0.10676	0.35593	0.26563	0.29508	0.09302	0.27778	0.25749		8	0.4	0.47674	0.52941	0.2093	0.40386	0.17778	0.27711	0.14286	0.19925
-3.83	8.06		9	0	0.41667	0.16129	0	0	0.11559	0.37288	0.32813	0.32787	0.09302	0.30556	0.28549		9	0.43333	0.53488	0.52941	0.30233	0.44999	0.22222	0.3494	0.2	0.25721
4.58	6.65		10	0	0.44048	0.22581	0.02174	0	0.1376	0.40678	0.35938	0.39344	0.16279	0.38889	0.34226		10	0.46667	0.60465	0.52941	0.34884	0.48739	0.24444	0.39759	0.22857	0.2902
17.71	13.72		11	0	0.47619	0.25806	0.04348	0	0.15555	0.42373	0.35938	0.39344	0.23256	0.38889	0.3596		11	0.6	0.61628	0.58824	0.39535	0.54997	0.31111	0.43373	0.28571	0.34352
3.7	18.27		12	0	0.4881	0.29032	0.04348	0.02564	0.16951	0.44068	0.39063	0.5082	0.23256	0.47222	0.40886		12	0.66667	0.66279	0.58824	0.39535	0.57826	0.35556	0.49398	0.34286	0.39746
4.35	14.33		13	0	0.54762	0.32258	0.04348	0.05128	0.19299	0.49153	0.42188	0.54098	0.30233	0.5	0.45134		13	0.73333	0.73256	0.58824	0.51163	0.64144	0.37778	0.55422	0.37143	0.43447
-0.68	20.77		14	0.03704	0.61905	0.3871	0.13043	0.05128	0.24498	0.54237	0.48438	0.57377	0.39535	0.55556	0.51028		14	0.73333	0.74419	0.64706	0.51163	0.65905	0.42222	0.56627	0.4	0.46283
-0.36	10.69		15	0.03704	0.65476	0.45161	0.13043	0.07692	0.27015	0.55932	0.51563	0.62295	0.48837	0.55556	0.54837		15	0.76667	0.7907	0.76471	0.53488	0.71424	0.44444	0.59036	0.45714	0.49732
4.19	16.93		16	0.03704	0.70238	0.51613	0.19565	0.07692	0.30562	0.59322	0.53125	0.65574	0.62791	0.61111	0.60385		16	0.76667	0.84884	0.82353	0.55814	0.74929	0.46667	0.62651	0.51429	0.53582
6.42	27.72		17	0.07407	0.71429	0.58065	0.19565	0.07692	0.32832	0.61017	0.625	0.70492	0.65116	0.66667	0.65158		17	0.76667	0.88372	0.82353	0.62791	0.77546	0.48889	0.6988	0.57143	0.58637
5.93	-1.03		18	0.22222	0.72619	0.59677	0.21739	0.10256	0.37303	0.64407	0.625	0.7377	0.67442	0.69444	0.67513		18	0.86667	0.90698	0.88235	0.62791	0.82098	0.48889	0.73494	0.6	0.60794
-0.61	2.03		19	0.25926	0.75	0.62903	0.23913	0.12821	0.40113	0.66102	0.64063	0.7541	0.69767	0.72222	0.69513		19	0.93333	0.9186	0.88235	0.67442	0.85218	0.51111	0.75904	0.62857	0.63291
-0.71	9.61		20	0.25926	0.77381	0.67742	0.28261	0.15385	0.42939	0.71186	0.64063	0.78689	0.74419	0.75	0.72671		20	0.93333	0.94186	0.94118	0.67442	0.8727	0.51111	0.79518	0.65714	0.65448
-1	-2.96		21	0.25926	0.78571	0.70968	0.32609	0.20513	0.45717	0.72881	0.65625	0.81967	0.76744	0.77778	0.74999		21	0.93333	0.95349	0.94118	0.69767	0.88142	0.6	0.80723	0.68571	0.69765
16.5	-10.85		22	0.25926	0.79762	0.74194	0.34783	0.30769	0.49087	0.77966	0.70313	0.85246	0.76744	0.83333	0.7872		22	0.93333	0.97674	0.94118	0.72093	0.89305	0.6	0.81928	0.68571	0.70166
8.31	-4.8		23	0.33333	0.79762	0.75806	0.36957	0.33333	0.51838	0.81356	0.71875	0.85246	0.81395	0.83333	0.80641		23	0.93333	0.97674	1	0.72093	0.90775	0.68889	0.84337	0.68571	0.73933
0.53	5.96		24	0.33333	0.79762	0.80645	0.47826	0.41026	0.56518	0.81356	0.73438	0.88525	0.81395	0.83333	0.81609		24	0.93333	0.98837	1	0.74419	0.91647	0.73333	0.87952	0.71429	0.77571
0.14	1.69		25	0.33333	0.82143	0.82258	0.56522	0.41026	0.59056	0.83051	0.76563	0.90164	0.88372	0.86111	0.84852		25	0.93333	1	1	0.74419	0.91938	0.75556	0.92771	0.71429	0.79918
2.98	-0.76		26	0.37037	0.85714	0.82258	0.6087	0.4359	0.61894	0.84746	0.78125	0.91803	0.88372	0.88889	0.86387		26	0.96667	1	1	0.76744	0.93353	0.82222	0.92771	0.71429	0.82141
7.02	-3.87		27	0.40741	0.88095	0.87097	0.63043	0.48718	0.65539	0.86441	0.79688	0.91803	0.88372	0.88889	0.87038		27	0.96667	1	1	0.76744	0.93353	0.84444	0.93976	0.71429	0.83283
21.84	-9.21		28	0.40741	0.88095	0.90323	0.67391	0.53846	0.68079	0.86441	0.82813	0.95082	0.93023	0.88889	0.89249		28	1	1	1	0.81395	0.95349	0.88889	0.95181	0.71429	0.85166
17.69	-5.93		29	0.40741	0.89286	0.91935	0.69565	0.5641	0.69587	0.88136	0.82813	0.98361	0.95349	0.88889	0.90709		29	1	1	1	0.81395	0.95349	0.91111	0.9759	0.71429	0.8671
6.7	-15.79		30	0.44444	0.90476	0.93548	0.76087	0.64103	0.73732	0.91525	0.84375	0.98361	0.97674	0.88889	0.92165		30	1	1	1	0.81395	0.95349	0.91111	0.9759	0.71429	0.8671
-1.24	1.94		31	0.48148	0.90476	0.93548	0.78261	0.69231	0.75933	0.91525	0.84375	1	0.97674	0.88889	0.92493		31	1	1	1	0.81395	0.95349	0.91111	0.98795	0.74286	0.88064
0.91	-21.73		32	0.48148	0.91667	0.93548	0.82609	0.71795	0.77553	0.91525	0.875	1	1	0.88889	0.93583		32	1	1	1	0.83721	0.9593	0.91111	0.98795	0.8	0.89969
4.28	-17.78		33	0.48148	0.94048	0.93548	0.82609	0.82051	0.80081	0.91525	0.875	1	1	0.88889	0.93583		33	1	1	1	0.83721	0.9593	0.91111	0.98795	0.8	0.89969
9.68	-11.8		34	0.51852	0.95238	0.93548	0.82609	0.89744	0.82598	0.91525	0.89063	1	1	0.91667	0.94451		34	1	1	1	0.83721	0.9593	0.91111	1	0.85714	0.92275
17.51	-14.35		35	0.51852	0.95238	0.96774	0.86957	0.89744	0.84113	0.91525	0.90625	1	1	0.94444	0.95319		35	1	1	1	0.86047	0.96512	0.91111	1	0.85714	0.92275
18.35	-18.07		36	0.51852	0.95238	0.98387	0.86957	0.92308	0.84948	0.91525	0.90625	1	1	0.94444	0.95319		36	1	1	1	0.86047	0.96512	0.95556	1	0.85714	0.93757
16.9	-9.17		37	0.55556	0.95238	1	0.8913	0.92308	0.86446	0.9322	0.92188	1	1	0.94444	0.9597		37	1	1	1	0.88372	0.97093	0.97778	1	0.88571	0.9545
-15.96	-19.69		38	0.59259	0.95238	1	0.8913	0.92308	0.87187	0.9322	0.92188	1	1	0.94444	0.9597		38	1	1	1	0.90698	0.97674	1	1	0.88571	0.9619
-11.17	-28.39		39	0.62963	0.95238	1	0.8913	0.92308	0.87928	0.9322	0.9375	1	1	0.94444	0.96283		39	1	1	1	0.90698	0.97674	1	1	0.88571	0.9619
-2.91	-12.44		40	0.62963	0.95238	1	0.91304	0.92308	0.88363	0.9322	0.9375	1	1	0.97222	0.96839		40	1	1	1	0.90698	0.97674	1	1	0.94286	0.98095
-13.19	-17.59		41	0.62963	0.95238	1	0.91304	0.92308	0.88363	0.9322	0.9375	1	1	0.97222	0.96839		41	1	1	1	0.90698	0.97674	1	1	0.94286	0.98095
-5.98	-6.48		42	0.62963	0.95238	1	0.91304	0.94872	0.88875	0.94915	0.95313	1	1	0.97222	0.9749		42	1	1	1	0.90698	0.97674	1	1	0.94286	0.98095
17.15	-0.19		43	0.62963	0.95238	1	0.91304	0.97436	0.89388	0.94915	0.95313	1	1	0.97222	0.9749		43	1	1	1	0.90698	0.97674	1	1	0.94286	0.98095
-6.41	-12.13		44	0.66667	0.95238	1	0.93478	0.97436	0.90564	0.94915	0.95313	1	1	0.97222	0.9749		44	1	1	1	0.90698	0.97674	1	1	0.97143	0.99048
-3.65	-0.91		45	0.66667	0.95238	1	0.95652	0.97436	0.90999	0.94915	0.95313	1	1	0.97222	0.9749		45	1	1	1	0.93023	0.98256	1	1	1	1
1.2	-6.61		46	0.66667	0.95238	1	0.95652	0.97436	0.90999	0.94915	0.96875	1	1	0.97222	0.97802		46	1	1	1	0.93023	0.98256	1	1	1	1
6.83	-0.91		47	0.66667	0.96429	1	0.95652	0.97436	0.91237	0.94915	0.96875	1	1	0.97222	0.97802		47	1	1	1	0.93023	0.98256	1	1	1	1
0.94	-8.78		48	0.7037	0.96429	1	0.95652	0.97436	0.91977	0.94915	0.96875	1	1	0.97222	0.97802		48	1	1	1	0.93023	0.98256	1	1	1	1
14.43	-21		49	0.74074	0.96429	1	0.97826	0.97436	0.93153	0.94915	0.96875	1	1	1	0.98358		49	1	1	1	0.93023	0.98256	1	1	1	1
-7.12	-4.12		50	0.81481	0.96429	1	0.97826	0.97436	0.94634	0.94915	0.96875	1	1	1	0.98358		50	1	1	1	0.93023	0.98256	1	1	1	1
-8.88	-5.6		51	0.81481	0.96429	1	0.97826	0.97436	0.94634	0.94915	0.98438	1	1	1	0.98671		51	1	1	1	0.93023	0.98256	1	1	1	1
-3.42	-6.4		52	0.81481	0.96429	1	0.97826	0.97436	0.94634	0.94915	0.98438	1	1	1	0.98671		52	1	1	1	0.93023	0.98256	1	1	1	1
-2.08	-16.43		53	0.81481	0.97619	1	0.97826	0.97436	0.94873	0.94915	0.98438	1	1	1	0.98671		53	1	1	1	0.93023	0.98256	1	1	1	1
9.59	-22.04		54	0.81481	0.97619	1	0.97826	0.97436	0.94873	0.94915	0.98438	1	1	1	0.98671		54	1	1	1	0.93023	0.98256	1	1	1	1
28.88	-9.86		55	0.88889	0.97619	1	0.97826	0.97436	0.96354	0.94915	0.98438	1	1	1	0.98671		55	1	1	1	0.93023	0.98256	1	1	1	1
2.65	-15.01		56	0.88889	0.97619	1	0.97826	0.97436	0.96354	0.94915	0.98438	1	1	1	0.98671		56	1	1	1	0.93023	0.98256	1	1	1	1
1.37	-5.62		57	0.92593	0.97619	1	0.97826	1	0.97608	0.94915	0.98438	1	1	1	0.98671		57	1	1	1	0.93023	0.98256	1	1	1	1
-5.76	-23.12		58	0.92593	0.97619	1	0.97826	1	0.97608	0.94915	1	1	1	1	0.98983		58	1	1	1	0.93023	0.98256	1	1	1	1
-3.93	-3.77		59	0.92593	0.97619	1	0.97826	1	0.97608	0.94915	1	1	1	1	0.98983		59	1	1	1	0.93023	0.98256	1	1	1	1
-0.53	-13.47		60	0.92593	0.97619	1	0.97826	1	0.97608	0.94915	1	1	1	1	0.98983
13.03	0.12		93	1	1	1	1	1		1	1	1	1	1
3.96	-18.87		95	1	1	1	1	1		1	1	1	1	1
28.7	--		97	1	1	1	1	1		1	1	1	1	1
1.88	-6.57		99	1	1	1	1	1		1	1	1	1	1
4.31	-7.72
5.62	-0.98
-2.61	2.86
1.16	-15.95
-3.58	-3.61
-2.77	3.44
-2.12	6.82
-1.18	-15.79
--	-16.27
8.16	-9.55
8.46	-5.05
10.46	-5.98
2.78	-10.1
-9.38	1.37
-4.1	-0.09
4.32	-3.96
3.67	-9.55
2.32	1.83
-16.03	4.71
-13.47	-8.1
-14.12	-13.33
-16.19	-5.42
-16.26	-3.35
-7.62	-31.89
-10.73	-7.67
-3.22	-12.62
4.45	-21.35
-1.12	-13.57
-1.39	-8.17
-2.46	-8.7
1.79	-19.96
6.64	-19.36
20.54	-12.71
11.71	-11.96
12.96	-15.44
9.11	-13.98
9.67	-9.21
11.26	-12.68
--	-14.09
-16.81	-8.08
17.85	-7.78
2.24	-5.9
5.39	-8.33
20.36	5.46
6.99	-14.37
31.65	1.83
10.55	-16.94
6.15	-19.02
6.95	-21.52
5.4	-15.6
10.94	-6.4
16.55	-23.82
4.02	-8.74
17.15	-13.38
8.59	-9.96
25.25	-21.4
12.41	-7.29
30.75	-12
6.67	-3.84
4.39	-15.01
6.35	-20.31
8.06	-24.34
11.9	-15.75
30.31	-13.86
--	-28.96
22.89	-14.37
-2.27	-5.27
-3.08	-10.08
-7.03	-15.44
-3.68
-17.05
-1.32
-1.86
-0.78
-3
-0.85
-8.55
-3.13
-6.74
2.3
-2.84
-0.12
-4.76
-16.59
-1.42
-3.01
-2.06
-1
-2.15
0.69
-4
-4.7
-1.77
-8.5
5.28
0.59
-5.69
-5.99
-3.84
-3.32
-0.12
-19.97
3.65
-7.59
4.11
0.44
1.53
1.36
-7.37
10.74
-0.86
0.98
-0.29
-1.59
2.87
-5.22
-1.7
-0.16
-0.76
-4.26
-1.64
5.4

## Sheet: Figure 3
Figure 3. Changes in KCC2 membrane stability and the phosphorylation of KCC2 and NKCC1 in cerebral cortex during the daily cycle.
MKCC2	Day	Night		KCC2 pSer940	Day	Night		KCC2 pThr1007	Day	Night		pNKCC1	Day	Night
	1.26	0.66			0.256	0.241			0.427	1.227			0.144	0.434
	2.04	0.66			0.244	0.28			0.59	0.923			0.082	0.286
	1.46	0.64			0.248	0.299			0.702	0.973			0.098	0.443
	0.84	0.83			0.254	0.281			0.821	0.775			0.308	0.867
standard dev	0.358				0.0212				0.178				0.191
probability	0.032				0.098				0.036				0.042
Mean	1.4	0.6975			0.2505	0.27525			0.635	0.9745			0.158	0.5075
fold of changes (%)		50.1786				-9.88024				53.4646				221.203
KCC2 total	2.329	2.328		NKCC1	2.489	2.51
	2.462	2.479			2.599	2.54
	2.37	2.285			2.333	2.306
	2.44	2.582			2.57	2.71
sdev	0.106				0.144
probability	0.82				0.86
Mean	2.40025	2.4185			2.49775	2.5165
fold of changes (%)		-0.760337				-0.750676

## Sheet: Figure 4
Figure 4. Synchronization of the local field potential in the gamma band depends on the time of the day.
											Panel c, power spectrum difference (response - baseline) (dB)
		Panel a, ZT5				Panel b, ZT17						ZT5		ZT17
		Time from stimulus (s)	full band LFP (µV)	20-60 Hz band-passed LFP (µV)		Time from stimulus (s)	full band LFP (µV)	20-60 Hz band-passed LFP (µV)			Frequency (Hz)	Mean	SE of mean	Mean	SE of mean
		-0.25	-14.7338	-17.5132		-0.25	7.03239	11.2514			9.76563	0.5309	0.54487	1.02757	0.30652
		-0.248	-9.75421	-6.90138		-0.248	-0.18314	11.373			10.9863	0.39067	0.51684	0.77226	0.35748
		-0.246	23.056	5.03492		-0.246	-9.90055	7.40611			12.207	0.45042	0.55343	1.24292	0.25258
		-0.244	18.6756	13.6791		-0.244	-5.13958	2.17672			13.4277	0.91581	0.41887	0.81102	0.23747
		-0.242	-11.9369	16.0531		-0.242	3.89705	-1.6581			14.6484	0.74981	0.44163	0.27441	0.35014
		-0.24	13.838	12.5671		-0.24	-19.485	-2.57227			15.8691	0.52713	0.26585	0.06227	0.39614
		-0.238	-1.84304	5.72059		-0.238	-4.19737	-0.23745			17.0898	0.49058	0.23093	0.01869	0.51537
		-0.236	-20.9483	-1.57151		-0.236	14.6938	4.38153			18.3105	0.63539	0.21453	-0.38535	0.24363
		-0.234	-9.70581	-6.10645		-0.234	10.541	8.64865			19.5312	0.74407	0.31196	0.08007	0.23056
		-0.232	9.13826	-6.32421		-0.232	11.6401	9.87297			20.752	0.61583	0.34838	0.22029	0.26216
		-0.23	-1.85068	-2.92878		-0.23	-1.25019	7.03301			21.9727	0.778	0.49246	0.0939	0.41334
		-0.228	3.17357	1.91845		-0.228	-15.6755	1.00093			23.1934	1.11632	0.47267	0.0022	0.30777
		-0.226	28.2501	6.11788		-0.226	-30.8185	-5.78533			24.4141	1.6951	0.36715	-0.2504	0.30003
		-0.224	9.95066	7.60605		-0.224	0.7823	-10.8225			25.6348	1.86017	0.42374	0.03053	0.17701
		-0.222	8.5951	5.65249		-0.222	-1.25024	-12.9843			26.8555	1.8912	0.44761	0.02489	0.21839
		-0.22	9.31323	1.5073		-0.22	-30.0606	-12.5583			28.0762	1.76791	0.4681	0.13402	0.2666
		-0.218	-17.4859	-2.75476		-0.218	-19.2539	-9.56735			29.2969	1.60133	0.50891	-0.26974	0.27524
		-0.216	-7.26632	-5.01101		-0.216	-8.36249	-4.31497			30.5176	1.09444	0.38202	-0.2957	0.20253
		-0.214	31.6789	-4.45037		-0.214	35.8282	1.45939			31.7383	0.89595	0.32262	-0.26775	0.2741
		-0.212	6.68538	-2.44421		-0.212	11.6454	5.34955			32.959	0.83283	0.25351	-0.49817	0.31129
		-0.21	-5.84719	-0.88371		-0.21	-19.6764	6.20628			34.1797	1.02092	0.32817	-0.10285	0.21864
		-0.208	12.1394	-0.1837		-0.208	0.4894	5.85252			35.4004	0.97993	0.32285	0.15385	0.18897
		-0.206	-0.89431	-0.48166		-0.206	-1.82789	6.37268			36.6211	1.0091	0.30888	-0.01174	0.26338
		-0.204	4.24265	-1.77485		-0.204	17.8981	8.10184			37.8418	1.08719	0.24236	0.06924	0.4154
		-0.202	5.4245	-3.60251		-0.202	13.9054	9.73032			39.0625	0.5677	0.18878	0.47031	0.47695
		-0.2	-5.47473	-5.30036		-0.2	11.7933	9.29075			40.2832	0.44501	0.29756	-0.18197	0.46889
		-0.198	-0.09623	-5.84987		-0.198	12.4603	5.75001			41.5039	0.1528	0.34399	0.28009	0.48549
		-0.196	6.40855	-4.33176		-0.196	-21.1093	-0.56601			42.7246	0.38177	0.49801	0.103	0.50927
		-0.194	-0.93874	-0.44075		-0.194	-19.9038	-7.72444			43.9453	0.42308	0.48736	0.38529	0.54402
		-0.192	-3.94247	5.34973		-0.192	-0.81949	-13.2951			45.166	0.09934	0.39697	0.63891	0.41039
		-0.19	25.3835	11.8517		-0.19	-10.1448	-16.0132			46.3867	0.40751	0.26008	0.41227	0.43696
		-0.188	29.3144	16.6325		-0.188	-10.7115	-15.6404			47.6074	0.04227	0.34346	0.33484	0.29562
		-0.186	4.74455	17.0972		-0.186	4.34594	-12.0358			48.8281	0.21943	0.25873	0.60712	0.2428
		-0.184	7.25921	12.4813		-0.184	3.18935	-5.55084			50.0488	0.11715	0.25224	0.39183	0.18821
		-0.182	-10.7903	4.08958		-0.182	5.52536	2.82668			51.2695	0.41075	0.32582	0.28833	0.24504
		-0.18	-26.2635	-5.74714		-0.18	19.309	11.7663			52.4902	0.4123	0.27456	-0.18057	0.11554
		-0.178	-2.73959	-14.2396		-0.178	36.4288	19.1029			53.7109	0.38584	0.12284	-0.04268	0.14224
		-0.176	-21.5386	-19.3564		-0.176	33.1124	22.2235			54.9316	0.56325	0.22809	0.07117	0.13126
		-0.174	-42.7006	-20.0404		-0.174	14.9303	19.3902			56.1523	0.65121	0.25739	0.19747	0.34848
		-0.172	-19.4478	-15.5554		-0.172	11.3785	10.9472			57.373	0.77045	0.30296	0.1856	0.36694
		-0.17	6.58149	-7.06537		-0.17	-6.29016	-0.78823			58.5938	0.73279	0.30492	-0.65502	0.29123
		-0.168	15.225	2.0718		-0.168	-21.357	-12.6055			59.8145	0.73674	0.20013	-0.2376	0.14766
		-0.166	9.79738	8.32338		-0.166	-5.20263	-21.096			61.0352	0.74279	0.15182	-0.04343	0.16019
		-0.164	7.4274	10.1188		-0.164	-5.80004	-24.0917			62.2559	0.31688	0.10631	0.43012	0.19
		-0.162	-3.99574	8.27217		-0.162	-25.7535	-20.9631			63.4766	0.42188	0.17586	0.41458	0.19996
		-0.16	-12.8869	5.00572		-0.16	0.49769	-12.1394			64.6973	0.43762	0.20561	0.52303	0.28588
		-0.158	3.40815	2.61656		-0.158	24.5012	0.45346			65.918	0.71341	0.18136	0.41699	0.2351
		-0.156	7.50421	1.95102		-0.156	22.7787	12.8378			67.1387	0.43888	0.17579	0.429	0.21305
		-0.154	14.7628	2.24725		-0.154	37.9839	20.9721			68.3594	0.521	0.18789	0.1017	0.22178
		-0.152	6.96493	2.41649		-0.152	21.4098	22.3427			69.5801	0.33909	0.18949	0.05189	0.23521
		-0.15	-26.5121	2.06511		-0.15	5.14642	16.822			70.8008	0.23423	0.2304	-0.0365	0.19842
		-0.148	7.74625	1.72282		-0.148	4.12394	6.8061
		-0.146	7.75412	1.67479		-0.146	-6.66224	-4.12655
		-0.144	-5.81508	0.93903		-0.144	-12.4294	-12.5418
		-0.142	12.2526	-0.70344		-0.142	-34.9566	-15.8422
		-0.14	-20.7144	-2.92051		-0.14	-12.3289	-13.0365
		-0.138	-18.2402	-4.59299		-0.138	23.6045	-5.55911
		-0.136	2.4044	-4.50944		-0.136	11.3685	2.69115
		-0.134	-12.2	-2.74012		-0.134	-1.87197	8.05095
		-0.132	-0.48814	-0.40805		-0.132	2.30555	9.37663
		-0.13	2.10267	1.39244		-0.13	3.42218	7.45497
		-0.128	-0.52491	1.6555		-0.128	-11.4376	3.71311
		-0.126	-2.23009	0.33987		-0.126	-9.07078	-0.14496
		-0.124	-22.2216	-1.60875		-0.124	-4.23794	-2.93078
		-0.122	-14.3383	-2.60786		-0.122	3.54863	-4.51085
		-0.12	-3.52684	-1.73926		-0.12	-2.13985	-5.51114
		-0.118	16.2331	0.3007		-0.118	-21.7566	-6.25844
		-0.116	8.05826	1.90321		-0.116	-8.19517	-6.35802
		-0.114	-18.6575	2.04238		-0.114	-2.14396	-5.35389
		-0.112	1.20408	1.30566		-0.112	5.23921	-3.72154
		-0.11	2.87	0.62337		-0.11	-2.57977	-2.08015
		-0.108	-4.24756	0.05366		-0.108	10.2499	-0.74062
		-0.106	14.7927	-0.49218		-0.106	8.87917	0.6516
		-0.104	6.8676	-1.26999		-0.104	-16.9045	2.54246
		-0.102	-7.97084	-2.22277		-0.102	2.5397	5.67418
		-0.1	16.8344	-2.5969		-0.1	23.0856	9.75394
		-0.098	8.12449	-1.67859		-0.098	29.4098	12.6988
		-0.096	5.89359	0.50727		-0.096	5.4881	12.2822
		-0.094	21.6798	3.82451		-0.094	-7.48606	8.20498
		-0.092	24.3558	7.23356		-0.092	-17.2819	2.34895
		-0.09	28.0947	9.11277		-0.09	-17.62	-2.92648
		-0.088	11.7209	8.17063		-0.088	-8.04679	-6.09348
		-0.086	34.9349	4.02513		-0.086	-18.6695	-7.06256
		-0.084	15.0468	-2.68089		-0.084	-8.36634	-6.56185
		-0.082	-14.4683	-10.4017		-0.082	-22.7266	-5.32431
		-0.08	8.90689	-16.1488		-0.08	-27.5909	-3.84517
		-0.078	9.20595	-17.6873		-0.078	-18.2456	-2.17653
		-0.076	13.5924	-14.587		-0.076	-16.3089	-0.69832
		-0.074	11.8343	-7.63899		-0.074	-5.73768	-0.21732
		-0.072	33.0261	1.50868		-0.072	-25.464	-1.23467
		-0.07	55.7079	10.4858		-0.07	-20.4882	-3.36584
		-0.068	38.6949	16.67		-0.068	-20.528	-5.1927
		-0.066	29.8463	18.9093		-0.066	-20.8082	-5.49761
		-0.064	22.2194	17.8501		-0.064	-6.93689	-3.4928
		-0.062	23.4775	14.6237		-0.062	-18.8199	0.63098
		-0.06	38.3064	9.68579		-0.06	-4.94635	5.85652
		-0.058	14.5838	2.80617		-0.058	17.6998	10.4548
		-0.056	12.1368	-5.73101		-0.056	16.2087	12.1013
		-0.054	-4.12979	-14.0768		-0.054	-1.03419	9.34254
		-0.052	-35.693	-19.6197		-0.052	-14.8947	3.07424
		-0.05	-9.19554	-19.7661		-0.05	-4.53432	-3.91409
		-0.048	5.24155	-14.1286		-0.048	-9.45301	-8.84968
		-0.046	19.7561	-5.35296		-0.046	-8.67226	-10.0971
		-0.044	26.0899	2.79094		-0.044	3.79584	-7.37924
		-0.042	12.132	7.50112		-0.042	1.80597	-1.89853
		-0.04	0.08441	8.28103		-0.04	28.9116	3.99826
		-0.038	-4.2974	6.62371		-0.038	30.8857	7.88412
		-0.036	11.432	4.36105		-0.036	1.16465	8.0875
		-0.034	17.7457	2.23069		-0.034	-2.44651	5.29181
		-0.032	10.3427	0.04075		-0.032	16.2687	1.53794
		-0.03	-4.85099	-2.02887		-0.03	18.9255	-1.83009
		-0.028	-9.77427	-3.03701		-0.028	10.3982	-4.43465
		-0.026	-1.19496	-1.94524		-0.026	11.3296	-5.88978
		-0.024	12.6794	1.00233		-0.024	-5.00145	-5.53782
		-0.022	6.97273	4.30649		-0.022	15.4371	-3.14183
		-0.02	5.72014	6.10336		-0.02	30.2324	0.60991
		-0.018	18.231	5.42349		-0.018	25.2029	3.65831
		-0.016	-9.18431	2.16623		-0.016	27.5876	4.24915
		-0.014	-18.7538	-2.32498		-0.014	12.8694	2.00713
		-0.012	-6.59361	-5.84188		-0.012	12.5341	-2.01602
		-0.01	-18.1321	-6.9321		-0.01	7.44616	-5.89753
		-0.008	-7.82416	-5.55785		-0.008	25.6183	-8.0155
		-0.006	2.25796	-2.56577		-0.006	24.4421	-7.57969
		-0.004	-9.56208	0.49498		-0.004	0.47124	-4.6419
		-0.002	-8.97697	2.60229		-0.002	21.3908	0.66574
		0	-12.4525	3.68889		0	40.6052	7.30736
		0.002	-15.9114	4.09406		0.002	51.7354	12.7603
		0.004	-3.20189	4.1939		0.004	30.9664	14.581
		0.006	-8.77164	3.97864		0.006	6.66115	12.2274
		0.008	-15.2456	3.28645		0.008	22.2893	7.39538
		0.01	-11.1098	2.29263		0.01	13.3915	2.0526
		0.012	-24.4849	1.25257		0.012	-1.03568	-2.69396
		0.014	-11.8698	0.23981		0.014	14.8389	-6.19489
		0.016	-14.8657	-1.00773		0.016	6.17032	-8.37749
		0.018	-16.0087	-3.11207		0.018	-17.6506	-9.57373
		0.02	-4.81136	-6.25601		0.02	-11.8453	-9.54091
		0.022	-45.6003	-9.96859		0.022	4.11422	-8.12938
		0.024	-21.4628	-12.8548		0.024	8.55009	-6.13876
		0.026	-1.08157	-13.366		0.026	-12.1686	-4.57317
		0.028	-21.1507	-11.4306		0.028	-24.2557	-3.35602
		0.03	-7.16681	-7.12359		0.03	7.35246	-1.5151
		0.032	-5.53356	-0.55145		0.032	6.39476	1.23984
		0.034	11.1296	7.4198		0.034	-13.0401	4.35958
		0.036	16.9322	15.0745		0.036	2.12213	7.7785
		0.038	22.1463	20.3238		0.038	-2.35791	11.5183
		0.04	20.9228	21.6756		0.04	-7.53059	14.8153
		0.042	4.87236	18.7438		0.042	13.8253	16.5605
		0.044	4.67814	12.6794		0.044	-1.09082	15.2312
		0.046	-20.3749	5.36391		0.046	-32.394	9.86873
		0.048	-24.0574	-1.25485		0.048	-24.338	1.16809
		0.05	-12.8421	-6.09851		0.05	-25.7358	-9.12154
		0.052	-39.4008	-9.57816		0.052	-36.4759	-19.2911
		0.054	-25.3302	-12.7308		0.054	-57.4177	-27.0182
		0.056	-22.1075	-16.1413		0.056	-49.2297	-29.4852
		0.058	-42.0944	-19.6989		0.058	-35.312	-24.7336
		0.06	-35.9851	-21.4441		0.06	-34.9772	-13.1983
		0.062	-56.2236	-18.2806		0.062	12.6102	2.2978
		0.064	-42.79	-8.00071		0.064	17.8252	17.1947
		0.066	-20.6567	8.80539		0.066	6.22146	26.5965
		0.068	9.75658	27.1155		0.068	8.51179	28.1315
		0.07	45.124	39.0469		0.07	4.12786	22.1405
		0.072	19.458	37.4407		0.072	-9.81436	10.9923
		0.074	-22.3599	20.5471		0.074	-33.1888	-1.59942
		0.076	-77.1604	-5.64391		0.076	-27.3834	-11.5059
		0.078	-97.1629	-30.1979		0.078	-23.0832	-15.903
		0.08	-68.2285	-42.8695		0.08	-10.1173	-14.4056
		0.082	-43.9633	-39.3966		0.082	-12.813	-8.60915
		0.084	-8.07228	-22.6805		0.084	-11.7146	-0.99939
		0.086	6.57603	-0.06397		0.086	8.05459	6.02019
		0.088	8.46377	20.2844		0.088	-7.34008	10.2657
		0.09	22.5776	32.6125		0.09	9.734	10.3395
		0.092	19.072	34.4665		0.092	8.19412	6.25374
		0.094	1.65562	26.6348		0.094	-34.2562	-0.78011
		0.096	-13.7982	12.5544		0.096	-23.8041	-7.8396
		0.098	-28.8654	-3.04951		0.098	-4.42004	-11.8247
		0.1	-6.65209	-16.2108		0.1	-10.4957	-11.6891
		0.102	-18.1672	-24.7592		0.102	-18.9814	-7.93568
		0.104	-41.5319	-28.0653		0.104	7.4683	-1.66146
		0.106	-1.36058	-25.6262		0.106	14.4751	5.24263
		0.108	-8.15013	-17.8569		0.108	4.24234	10.3191
		0.11	-1.10475	-6.39577		0.11	13.9929	12.0221
		0.112	38.3045	6.95788		0.112	15.0275	10.0266
		0.114	20.5111	19.607		0.114	12.3552	4.87083
		0.116	31.5263	28.86		0.116	-15.8655	-1.79785
		0.118	62.1086	32.7612		0.118	-7.8604	-7.5541
		0.12	38.2268	29.6191		0.12	10.9796	-10.3419
		0.122	-1.29489	19.4032		0.122	2.66561	-10.0217
		0.124	-12.0984	4.87782		0.124	16.2666	-7.56001
		0.126	2.20418	-10.2664		0.126	10.1579	-4.01989
		0.128	-1.54501	-23.4112		0.128	21.275	-0.24262
		0.13	-23.6196	-32.7748		0.13	30.0672	3.34422
		0.132	-30.3579	-36.0815		0.132	12.5704	6.43173
		0.134	-34.7115	-31.1721		0.134	23.9287	8.94903
		0.136	-7.93902	-17.8495		0.136	28.7305	10.6792
		0.138	48.4712	0.72223		0.138	46.1647	10.4908
		0.14	38.8266	18.3197		0.14	34.1728	7.20045
		0.142	34.6762	28.9034		0.142	2.26781	0.84675
		0.144	49.9291	29.9257		0.144	4.41577	-6.32756
		0.146	18.8609	22.1359		0.146	-8.83169	-11.3196
		0.148	5.74188	9.40023		0.148	27.3115	-12.4314
		0.15	-17.3493	-2.62886		0.15	40.4436	-9.91484
		0.152	-9.13385	-9.12354		0.152	-12.5043	-5.4973
		0.154	32.5132	-8.57613		0.154	10.0248	0.01552
		0.156	-1.06822	-3.36333		0.156	31.4471	6.13808
		0.158	14.613	2.34904		0.158	39.6046	10.7285
		0.16	26.3101	5.32247		0.16	45.5772	11.234
		0.162	4.01311	3.13222		0.162	3.48395	6.89314
		0.164	18.4946	-4.02947		0.164	-6.79623	-0.32647
		0.166	-10.2522	-13.424		0.166	3.50457	-6.5369
		0.168	-25.6306	-20.7102		0.168	15.0776	-9.16301
		0.17	-11.9145	-21.3707		0.17	4.12121	-7.7466
		0.172	10.6021	-13.724		0.172	3.50589	-3.43165
		0.174	36.1705	-0.15314		0.174	13.8453	2.10851
		0.176	52.1336	13.9761		0.176	32.6052	6.42752
		0.178	46.4409	23.2131		0.178	25.1343	7.32844
		0.18	35.9516	24.4127		0.18	-6.0943	4.09504
		0.182	24.9809	18.0487		0.182	8.70851	-1.22653
		0.184	14.451	7.11388		0.184	-10.6712	-5.54482
		0.186	10.4145	-4.23225		0.186	-15.4249	-6.54781
		0.188	-2.50017	-12.4549		0.188	21.1286	-3.49852
		0.19	11.6322	-15.4799		0.19	19.5074	1.777
		0.192	21.808	-13.3367		0.192	9.03282	5.98126
		0.194	7.14182	-7.84998		0.194	6.95031	6.94748
		0.196	22.9501	-1.24461		0.196	14.2614	4.31101
		0.198	25.9907	4.49288		0.198	-2.55612	-0.85057
		0.2	24.0304	7.66657		0.2	-21.3002	-6.27153
		0.202	23.8847	7.62151		0.202	-13.3178	-9.04476
		0.204	1.58619	4.9712		0.204	-2.95378	-7.56279
		0.206	11.7654	1.28716		0.206	10.4708	-2.61768
		0.208	1.5176	-1.74404		0.208	12.1205	3.20631
		0.21	-0.25594	-3.22905		0.21	17.4087	7.2358
		0.212	2.24413	-2.85399		0.212	-5.06668	8.04667
		0.214	0.72661	-1.04293		0.214	-16.5019	6.06033
		0.216	22.0576	1.35064		0.216	14.982	2.94919
		0.218	-19.3292	3.58143		0.218	-1.84486	-0.15604
		0.22	-22.3586	5.4551		0.22	-17.5292	-2.77229
		0.222	7.41311	7.33007		0.222	-14.309	-4.03261
		0.224	13.5477	7.82122		0.224	-2.12931	-3.54261
		0.226	7.8151	4.99519		0.226	8.92296	-2.08579
		0.228	-27.7252	-1.5274		0.228	-15.5219	-0.94969
		0.23	-37.1305	-9.36279		0.23	-4.15427	-0.67481
		0.232	-26.5172	-14.9859		0.232	-4.56155	-0.7901
		0.234	-16.3724	-16.2403		0.234	-13.7457	-0.93102
		0.236	-21.3481	-13.2214		0.236	-0.38271	-0.62997
		0.238	-9.52698	-7.49663		0.238	-5.69253	0.18044
		0.24	18.1773	-1.31302		0.24	-0.47786	1.06865
		0.242	0.53965	2.98429		0.242	8.97998	1.6105
		0.244	7.58135	4.41552		0.244	-4.56005	1.42549
		0.246	1.78783	4.09524		0.246	-27.2053	0.78345
		0.248	-10.0503	3.88878		0.248	12.7628	0.46098
		0.25	21.5856	5.44444		0.25	12.7741	0.52038
		0.252	19.4836	8.6851		0.252	-21.9189	-0.01998
		0.254	27.2304	11.8461		0.254	7.40585	-1.05773
		0.256	24.2502	13.0897		0.256	4.66462	-1.93873
		0.258	8.91992	11.2942		0.258	-11.1231	-2.42781
		0.26	20.9765	6.69398		0.26	-11.5003	-1.88535
		0.262	-5.21139	0.40795		0.262	8.60125	0.12212
		0.264	-2.03034	-5.95113		0.264	19.0253	2.91551
		0.266	10.5238	-10.6955		0.266	2.41974	4.86993
		0.268	-20.1283	-12.9741		0.268	1.88084	5.16587
		0.27	-5.35911	-12.5075		0.27	-0.52753	3.95124
		0.272	5.9748	-9.48445		0.272	2.28648	1.73816
		0.274	0.34709	-5.45782		0.274	11.1777	-1.08772
		0.276	9.00378	-2.02596		0.276	-1.88442	-4.16298
		0.278	5.03808	-0.13243		0.278	-9.58515	-6.703
		0.28	-4.4177	0.28271		0.28	-9.55772	-7.47192
		0.282	-3.72951	0.27303		0.282	-7.2789	-5.69358
		0.284	5.86942	1.1336		0.284	19.5217	-1.95217
		0.286	-8.5708	3.41224		0.286	21.2912	1.97227
		0.288	-3.62347	6.89173		0.288	6.42553	4.13389
		0.29	15.0742	10.5732		0.29	-4.72222	4.19584
		0.292	13.9262	12.5883		0.292	8.443	3.20269
		0.294	6.2473	11.3396		0.294	20.6975	2.17672
		0.296	-27.1194	7.0952		0.296	-2.65938	1.34431
		0.298	-28.6113	1.80616		0.298	10.8264	0.8552
		0.3	-28.0621	-2.27172		0.3	9.62928	0.95141
		0.302	-11.1144	-4.73852		0.302	-4.35016	1.25024
		0.304	-1.53869	-6.69712		0.304	4.42142	1.35336
		0.306	-41.8156	-9.51211		0.306	9.73716	0.70012
		0.308	-50.3165	-12.6356		0.308	15.5366	-1.41544
		0.31	-34.7101	-14.0077		0.31	-8.15107	-4.98652
		0.312	-14.6323	-12.4565		0.312	-20.3244	-8.48172
		0.314	-27.0397	-8.31789		0.314	-15.3096	-9.3409
		0.316	-25.9233	-2.48366		0.316	-2.99073	-6.05345
		0.318	-7.2211	4.33366		0.318	24.8802	0.6622
		0.32	0.7599	10.7199		0.32	16.4473	8.22308
		0.322	-2.47743	14.9649		0.322	8.91739	13.9723
		0.324	-9.24495	15.9149		0.324	12.0107	16.6302
		0.326	1.09855	13.4444		0.326	-3.18082	15.9532
		0.328	-7.92598	8.09736		0.328	5.00269	12.0529
		0.33	-22.2863	0.94779		0.33	5.28336	5.14873
		0.332	-29.7372	-6.03506		0.332	-2.47112	-4.5516
		0.334	-21.0228	-10.9654		0.334	-11.9757	-15.7106
		0.336	-15.2431	-12.7964		0.336	-51.5135	-25.4886
		0.338	-24.75	-11.6862		0.338	-45.73	-29.9902
		0.34	-11.992	-8.08891		0.34	2.20622	-26.6044
		0.342	-3.54956	-2.81626		0.342	3.17892	-16.3205
		0.344	-10.9285	2.91374		0.344	7.21428	-2.87348
		0.346	-0.99119	7.91962		0.346	28.5871	10.0662
		0.348	13.9381	11.1608		0.348	30.979	19.4961
		0.35	9.93843	11.5425		0.35	26.8198	23.6613
		0.352	-7.30236	8.7814		0.352	21.6271	22.6722
		0.354	-17.5326	4.03613		0.354	21.6039	18.0838
		0.356	-13.419	-0.83413		0.356	5.61877	11.9675
		0.358	0.18316	-4.66632		0.358	5.95646	6.14873
		0.36	-6.15727	-7.35106		0.36	3.45558	1.77522
		0.362	-27.6965	-9.06399		0.362	-1.25902	-1.20435
		0.364	-12.026	-9.324		0.364	6.84612	-3.47532
		0.366	-2.98348	-7.76868		0.366	-14.0983	-5.83096
		0.368	-9.09941	-4.91965		0.368	-18.3168	-8.42588
		0.37	2.02964	-1.43849		0.37	-0.95869	-10.5817
		0.372	1.95984	2.08342		0.372	-10.1641	-11.6994
		0.374	3.42567	5.07396		0.374	-28.6765	-11.3135
		0.376	6.88257	7.10019		0.376	-7.72959	-8.73814
		0.378	5.28224	7.88299		0.378	5.79735	-4.15031
		0.38	17.3652	7.19039		0.38	-12.4723	0.70316
		0.382	0.40638	5.07553		0.382	12.0392	3.928
		0.384	-4.32167	2.05934		0.384	32.0823	4.14027
		0.386	3.99899	-0.68535		0.386	-8.5461	0.8274
		0.388	-6.03507	-2.43398		0.388	-23.3839	-4.19124
		0.39	9.02147	-2.99203		0.39	-0.4828	-7.05155
		0.392	1.23164	-2.60861		0.392	1.77325	-5.27824
		0.394	-13.0036	-1.80342		0.394	12.9799	0.82451
		0.396	11.2001	-0.84524		0.396	40.0506	8.84991
		0.398	21.6496	-0.32016		0.398	33.1861	15.3691
		0.4	-0.20102	-1.05964		0.4	22.5118	17.5923
		0.402	-9.46515	-2.68868		0.402	9.55027	15.1587
		0.404	-0.35862	-3.72656		0.404	5.34784	9.48292
		0.406	2.42699	-3.26886		0.406	15.2107	2.53987
		0.408	25.097	-1.71693		0.408	1.13468	-4.25499
		0.41	29.48	-0.23763		0.41	-11.2524	-9.92463
		0.412	1.71718	0.31156		0.412	-13.0036	-13.3819
		0.414	6.38683	0.67186		0.414	-3.00585	-13.9779
		0.416	25.392	2.19764		0.416	-3.93037	-11.8893
		0.418	26.1594	4.9853		0.418	-15.9895	-7.89864
		0.42	15.1683	7.77338		0.42	-1.77509	-2.64466
		0.422	34.6358	9.00072		0.422	8.88465	2.91824
		0.424	44.8665	6.93266		0.424	10.7671	7.39799
		0.426	12.655	0.52659		0.426	16.2687	9.66366
		0.428	9.48427	-8.95494		0.428	-17.1236	9.66769
		0.43	3.54398	-17.8642		0.43	-16.5246	8.39344
		0.432	-11.1462	-22.3078		0.432	10.7875	6.93991
		0.434	1.46921	-19.4654		0.434	11.9202	4.73651
		0.436	24.9722	-9.19509		0.436	-0.36551	0.41438
		0.438	43.2566	5.31627		0.438	-30.1536	-5.91177
		0.44	45.0629	18.9395		0.44	-21.8992	-12.2419
		0.442	45.7097	27.0801		0.442	-18.5731	-16.0069
		0.444	30.9245	27.4527		0.444	-10.7899	-15.9973
		0.446	16.3779	20.6525		0.446	-2.85666	-12.3075
		0.448	7.41834	9.63697		0.448	2.46176	-6.0755
		0.45	-10.2945	-1.65023		0.45	15.0886	1.16011
		0.452	-15.7724	-9.64608		0.452	10.1768	7.8838
		0.454	-26.5183	-12.2155		0.454	26.9749	12.8885
		0.456	-15.3664	-9.53214		0.456	11.878	15.5236
		0.458	3.20442	-4.01498		0.458	18.2031	15.3901
		0.46	-5.78323	0.4365		0.46	39.2888	12.7118
		0.462	-9.7683	0.77739		0.462	2.21006	7.67902
		0.464	-27.31	-3.53753		0.464	-12.2759	1.44886
		0.466	-28.7842	-10.5973		0.466	10.2156	-3.77354
		0.468	-32.1436	-17.1558		0.468	2.00625	-6.73154
		0.47	-46.2881	-20.2313		0.47	-22.1412	-7.58794
		0.472	-13.953	-18.1066		0.472	7.69341	-6.74849
		0.474	7.17763	-11.223		0.474	23.836	-5.22571
		0.476	7.32009	-2.11581		0.476	-15.5386	-4.57097
		0.478	5.47131	6.87153		0.478	-27.3593	-4.82777
		0.48	6.04687	14.5473		0.48	4.24693	-4.49224
		0.482	24.071	20.3348		0.482	3.58075	-2.99258
		0.484	35.5737	23.3251		0.484	-4.74102	-1.12963
		0.486	45.572	22.2605		0.486	3.7298	0.53685
		0.488	12.5486	16.7598		0.488	-17.6626	1.89493
		0.49	5.18407	8.33348		0.49	-4.29166	3.09654
		0.492	20.1344	-0.04467		0.492	7.70595	4.24495
		0.494	-22.6108	-6.0816		0.494	-7.37147	4.75474
		0.496	16.0447	-8.62063		0.496	-0.33717	4.27916
		0.498	22.9473	-7.97358		0.498	-23.9167	3.233
		0.5	-12.9902	-6.50148		0.5	-19.4775	2.25947
		0.502	24.3527	-5.77071		0.502	2.62806	1.87911
		0.504	1.33676	-6.64364		0.504	-13.6461	1.42657
		0.506	-9.46817	-9.15394		0.506	-9.24458	0.17286
		0.508	15.3644	-11.9632		0.508	-21.7035	-1.6684
		0.51	-5.23369	-13.3961		0.51	-36.2364	-3.1782
		0.512	-5.97938	-12.135		0.512	-16.0148	-3.20909
		0.514	-12.3815	-6.96553		0.514	-17.9957	-1.66923
		0.516	25.7765	1.52819		0.516	-19.2082	0.21873
		0.518	36.8928	10.724		0.518	-14.8884	1.01294
		0.52	11.4581	16.8229		0.52	-7.99152	-0.25361
		0.522	57.4234	17.799		0.522	-21.4104	-3.65315
		0.524	7.54938	13.9924		0.524	-51.6741	-7.67044
		0.526	-33.6815	7.90111		0.526	-23.5088	-9.67424
		0.528	-8.28148	4.10886		0.528	-11.4655	-7.78207
		0.53	-5.7145	4.67166		0.53	-14.6449	-2.5543
		0.532	35.6459	7.40626		0.532	-1.43352	4.38679
		0.534	27.0188	7.72231		0.534	-4.61659	11.0296
		0.536	-17.9259	2.30464		0.536	-2.56962	15.4109
		0.538	-36.9875	-7.59753		0.538	10.066	16.0891
		0.54	-54.3839	-17.2393		0.54	13.0377	12.2743
		0.542	-40.0998	-21.9442		0.542	-20.5105	4.43589
		0.544	-11.2293	-20.0137		0.544	-26.7131	-4.99961
		0.546	-1.16368	-13.3302		0.546	-13.9115	-12.4326
		0.548	-9.9427	-5.5052		0.548	-20.3156	-15.4895
		0.55	-6.64485	0.88026		0.55	-12.1179	-13.6784
		0.552	8.18168	5.07671		0.552	7.73749	-8.04056
		0.554	-17.6067	7.34109		0.554	18.1266	-1.03275
		0.556	-7.08196	8.75064		0.556	10.6149	4.65493
		0.558	22.6281	9.98255		0.558	15.3126	7.40382
		0.56	1.31068	10.2102		0.56	10.7223	7.13393
		0.562	19.8975	8.09311		0.562	21.771	4.45554
		0.564	8.53372	3.45006		0.564	36.9889	0.39735
		0.566	-22.2928	-2.84303		0.566	12.2814	-4.00721
		0.568	-8.2253	-8.16031		0.568	8.47763	-6.99906
		0.57	-10.0151	-10.1283		0.57	10.9542	-6.57234
		0.572	1.20691	-8.071		0.572	35.3378	-2.2383
		0.574	17.7979	-2.96718		0.574	67.5803	4.02158
		0.576	6.20856	3.10152		0.576	35.5432	8.74172
		0.578	14.7343	8.245		0.578	40.3134	9.50462
		0.58	21.8053	11.3754		0.58	45.6937	6.33958
		0.582	-8.52434	11.9867		0.582	24.1593	0.48789
		0.584	10.7646	10.3572		0.584	41.532	-5.87978
		0.586	19.7493	6.96755		0.586	20.1628	-10.3179
		0.588	-5.04248	1.75544		0.588	13.5936	-11.0749
		0.59	-20.6644	-4.53964		0.59	43.6125	-7.29264
		0.592	-26.5995	-10.153		0.592	46.2611	-0.2182
		0.594	-1.89645	-13.637		0.594	51.0334	7.24588
		0.596	-35.9555	-14.7981		0.596	36.9886	12.5676
		0.598	-18.1824	-14.0692		0.598	34.7073	14.4371
		0.6	13.7725	-11.7643		0.6	34.2062	12.8666
		0.602	-24.0894	-8.81038		0.602	24.2793	8.3615
		0.604	-12.4518	-5.10976		0.604	17.7739	1.90218
		0.606	-29.2447	0.54513		0.606	1.52018	-5.09999
		0.608	1.13368	8.27447		0.608	4.07768	-10.954
		0.61	50.3827	16.2858		0.61	0.44431	-14.1382
		0.612	24.5007	20.9088		0.612	-5.72658	-13.7827
		0.614	-4.41868	20.014		0.614	-15.7198	-9.66753
		0.616	-29.6615	15.0996		0.616	-3.04373	-2.51244
		0.618	-3.86747	9.25134		0.618	31.9203	5.40318
		0.62	0.45117	4.08117		0.62	16.7648	10.4956
		0.622	-6.29984	-1.02795		0.622	9.04862	10.027
		0.624	-14.3397	-6.86127		0.624	5.45843	4.32541
		0.626	-48.1821	-13.1199		0.626	-29.9124	-3.78108
		0.628	-16.2147	-18.2117		0.628	-32.8783	-10.1412
		0.63	-35.6047	-20.4228		0.63	1.43844	-11.4598
		0.632	-38.2941	-19.007		0.632	12.262	-7.63032
		0.634	0.15622	-13.5813		0.634	3.06327	-1.3637
		0.636	-7.83113	-5.32345		0.636	4.67651	4.64346
		0.638	-1.2572	3.70592		0.638	15.6159	8.68811
		0.64	-5.11018	11.8034		0.64	10.173	10.0579
		0.642	21.8066	17.453		0.642	3.71411	8.88211
		0.644	28.5046	19.1008		0.644	3.84713	6.22618
		0.646	-4.4618	15.7967		0.646	-3.83644	3.23588
		0.648	-0.85937	8.64055		0.648	8.96397	0.59432
		0.65	-11.722	0.33485		0.65	10.7286	-1.74384
		0.652	-21.4842	-6.61306		0.652	-6.29767	-4.12015
		0.654	-4.97114	-10.4216		0.654	-7.3004	-6.2224
		0.656	9.0788	-10.8384		0.656	-3.09584	-7.07205
		0.658	-9.77636	-8.73982		0.658	-4.59336	-6.07505
		0.66	-24.2495	-4.8596		0.66	-7.63477	-3.32905
		0.662	-9.38915	0.5922		0.662	8.177	0.35195
		0.664	11.1198	6.3157		0.664	6.80989	3.47764
		0.666	37.086	9.57299		0.666	9.79543	4.37375
		0.668	17.425	7.91318		0.668	9.4361	2.46532
		0.67	-5.50988	1.72491		0.67	-20.7295	-1.38959
		0.672	-31.4954	-5.00168		0.672	-6.9979	-4.82536
		0.674	-40.1221	-7.19719		0.674	-4.73053	-5.35267
		0.676	4.73621	-2.41865		0.676	-18.7437	-2.13048
		0.678	25.0017	6.69314		0.678	9.5384	4.03561
		0.68	42.589	13.5422		0.68	17.9658	10.671
		0.682	13.1844	12.4474		0.682	16.0968	14.2285
		0.684	-7.07749	2.12957		0.684	-0.69781	12.429
		0.686	-20.5963	-13.0464		0.686	-23.2627	5.59666
		0.688	-59.2098	-25.898		0.688	-9.69526	-3.62978
		0.69	-25.0549	-29.6725		0.69	-26.6461	-11.966
		0.692	0.65503	-21.7047		0.692	-28.0141	-16.8328
		0.694	16.03	-5.40997		0.694	-15.7479	-16.5022
		0.696	45.8138	12.4741		0.696	-28.3657	-11.0988
		0.698	78.1115	24.7074		0.698	-5.5557	-2.3859
		0.7	20.47	26.9893		0.7	22.7003	6.57881
		0.702	1.13151	20.2025		0.702	17.4457	12.0684
		0.704	24.4704	10.0905		0.704	-7.71083	11.9044
		0.706	-11.5502	1.8607		0.706	-17.4617	7.14543
		0.708	32.3976	-1.75559		0.708	-15.3027	0.93882
		0.71	21.7127	-1.20096		0.71	-10.8559	-3.8614
		0.712	9.76882	0.32434		0.712	-0.6149	-5.98978
		0.714	40.2713	-0.12036		0.714	-0.09053	-5.65576
		0.716	-1.14507	-4.44301		0.716	-4.19178	-3.6751
		0.718	-2.83659	-12.212		0.718	-13.0391	-0.59576
		0.72	-5.35296	-20.235		0.72	-6.79064	3.27478
		0.722	-19.546	-24.8178		0.722	20.4889	7.20263
		0.724	7.96066	-23.0293		0.724	18.1259	9.45273
		0.726	-2.78431	-14.1236		0.726	-3.00847	8.49232
		0.728	14.9648	0.0584		0.728	-1.66771	4.46728
		0.73	62.2572	15.7427		0.73	-6.8109	-1.01155
		0.732	41.9768	27.7762		0.732	-4.93648	-6.27022
		0.734	31.6331	32.2201		0.734	-8.45514	-9.85446
		0.736	22.7982	28.6276		0.736	-12.315	-11
		0.738	7.97271	19.0771		0.738	-0.8348	-9.42556
		0.74	10.123	6.95882		0.74	0.51671	-5.7989
		0.742	-22.7319	-4.24432		0.742	3.77318	-1.34293
		0.744	-42.8621	-11.7246		0.744	10.4884	2.58553
		0.746	-16.3472	-13.9262		0.746	5.65252	4.99037
		0.748	4.78545	-12.1898		0.748	1.66329	5.43512
		0.75	-18.4403	-9.86922		0.75	14.0201	4.25871
		0.752	-16.4866	-9.33688		0.752	13.1377	2.14427
		0.754	-29.2464	-10.3066		0.754	-4.82038	0.06687
		0.756	-41.1826	-11.0291		0.756	-6.69116	-0.41516
		0.758	-24.8839	-9.23158		0.758	-1.03638	1.98916
		0.76	-12.5665	-4.43815		0.76	18.9071	6.84968
		0.762	18.0161	1.70318		0.762	19.3292	11.8472
		0.764	-0.49878	6.35552		0.764	6.07402	13.9414
		0.766	-22.6552	7.74902		0.766	4.89564	11.2781
		0.768	4.95069	6.39152		0.768	-2.18877	3.73783
		0.77	2.16092	3.58682		0.77	-12.3516	-7.19022
		0.772	-10.1666	0.43378		0.772	-32.8439	-18.4763
		0.774	-14.119	-1.39804		0.774	-31.2007	-26.2676
		0.776	-8.00866	-0.60679		0.776	-32.6527	-27.2957
		0.778	13.0427	2.80031		0.778	-21.7422	-20.5696
		0.78	9.501	7.10395		0.78	4.86377	-7.79915
		0.782	8.78396	10.0832		0.782	22.7423	6.73
		0.784	6.27235	10.3806		0.784	40.0978	17.9325
		0.786	-6.88209	7.75195		0.786	13.4057	22.2599
		0.788	1.12727	3.03718		0.788	-8.87308	19.5311
		0.79	9.71228	-2.4111		0.79	8.75255	12.7378
		0.792	-30.6666	-7.1921		0.792	10.8397	5.3099
		0.794	-39.0174	-9.44585		0.794	-4.97227	-0.51726
		0.796	16.1139	-7.8437		0.796	-13.5997	-3.3764
		0.798	-11.8798	-3.69819		0.798	-8.25401	-2.73734
		0.8	-15.7096	0.03997		0.8	21.3483	0.24884
		0.802	16.6751	1.62368		0.802	5.14636	2.92458
		0.804	-12.3526	-0.21264		0.804	-6.50571	2.84621
		0.806	-19.9944	-4.91199		0.806	8.70735	-0.45
		0.808	-33.0517	-9.96612		0.808	-17.9591	-5.88906
		0.81	-11.4886	-12.3585		0.81	-15.7434	-11.5205
		0.812	12.5929	-10.6052		0.812	-15.5729	-14.7865
		0.814	-7.9051	-5.02398		0.814	-11.6655	-14.3326
		0.816	-5.78898	3.28248		0.816	4.58604	-10.2212
		0.818	-2.59754	13.1487		0.818	8.15373	-4.02941
		0.82	59.4974	21.8041		0.82	23.0846	2.2353
		0.822	56.6172	25.2952		0.822	15.5821	6.98476
		0.824	-0.0412	20.6455		0.824	8.48003	9.88174
		0.826	9.85704	9.55919		0.826	17.9498	11.6066
		0.828	-43.2856	-3.26569		0.828	7.22362	12.8413
		0.83	-17.1128	-13.4355		0.83	30.299	13.2628
		0.832	40.2103	-18.8299		0.832	35.3922	11.7561
		0.834	1.74907	-21.1263		0.834	3.87267	6.94451
		0.836	-7.93442	-21.7211		0.836	6.33118	-0.75761
		0.838	-17.0951	-19.4939		0.838	1.01836	-9.09894
		0.84	-41.6142	-12.3564		0.84	-14.492	-15.3805
		0.842	37.5675	-0.19302		0.842	-14.5805	-17.1696
		0.844	99.0776	13.5898		0.844	8.29039	-13.3955
		0.846	24.4587	22.6622		0.846	19.8404	-5.44713
		0.848	17.6309	24.3689		0.848	27.5696	3.35466
		0.85	43.9585	20.8034		0.85	37.4384	9.69479
		0.852	-26.6909	15.2337		0.852	16.3727	11.5932
		0.854	17.3057	9.97542		0.854	14.3084	9.24674
		0.856	58.8227	5.6853		0.856	21.2373	4.52668
		0.858	-5.9095	-0.12597		0.858	5.0345	-0.61811
		0.86	8.10612	-8.76689		0.86	2.52738	-4.79271
		0.862	-27.2758	-18.2049		0.862	23.4443	-7.28953
		0.864	-53.6316	-25.2269		0.864	31.4765	-8.58601
		0.866	-11.4402	-26.4044		0.866	8.21607	-9.45029
		0.868	5.70213	-21.3022		0.868	-1.95437	-9.34768
		0.87	8.17115	-12.454		0.87	9.30134	-6.6207
		0.872	1.60422	-2.88966		0.872	35.8049	-0.59148
		0.874	17.3556	5.74651		0.874	46.1744	7.26051
		0.876	9.40355	12.857		0.876	33.3412	14.2311
		0.878	6.53122	18.3661		0.878	41.8751	18.1897
		0.88	27.8387	22.2374		0.88	39.8844	18.2044
		0.882	26.617	23.5763		0.882	25.9156	14.1584
		0.884	33.6901	21.0385		0.884	14.4802	7.11458
		0.886	-0.77139	14.3117		0.886	10.1599	-1.17177
		0.888	-30.5517	4.89049		0.888	2.38307	-8.94519
		0.89	-13.12	-4.33597		0.89	-0.09739	-15.0219
		0.892	-1.06273	-11.5574		0.892	6.84059	-18.6324
		0.894	-12.8956	-16.8291		0.894	-7.07183	-19.3768
		0.896	-32.3087	-20.3751		0.896	-13.5446	-16.8256
		0.898	-19.2619	-21.5074		0.898	13.5263	-10.614
		0.9	-14.855	-19.4097		0.9	25.0367	-1.57632
		0.902	-23.9037	-14.2369		0.902	14.3546	8.15875
		0.904	-11.6391	-6.75268		0.904	35.052	16.426
		0.906	40.5017	1.1956		0.906	27.3989	21.4755
		0.908	32.3252	6.88448		0.908	26.8487	21.8317
		0.91	-19.447	8.60579		0.91	29.9277	17.1848
		0.912	-0.10014	8.1414		0.912	-3.09801	8.25821
		0.914	24.9454	8.25425		0.914	1.35067	-2.86497
		0.916	20.8272	9.69328		0.916	-14.4871	-13.2499
		0.918	16.9992	11.8434		0.918	-27.5959	-20.4721
		0.92	14.0249	13.9447		0.92	-2.12672	-22.8437
		0.922	7.31089	15.2282		0.922	-1.23509	-20.3103
		0.924	24.9299	14.717		0.924	1.83581	-14.1308
		0.926	15.5541	11.3521		0.926	0.36182	-5.62765
		0.928	-14.6215	4.60806		0.928	-5.66704	4.1247
		0.93	-12.4049	-4.2614		0.93	27.858	13.7426
		0.932	-28.9908	-13.0885		0.932	41.3642	20.9317
		0.934	-30.1433	-19.9498		0.934	30.4396	22.9382
		0.936	-8.42127	-23.5646		0.936	9.9669	18.9035
		0.938	-25.6431	-23.6103		0.938	-11.2123	10.7752
		0.94	-34.3508	-20.0905		0.94	-9.16002	2.15392
		0.942	-27.6722	-12.7239		0.942	-21.9737	-3.93899
		0.944	7.5925	-2.39833		0.944	-4.72282	-6.44519
		0.946	24.118	8.09547		0.946	-2.04939	-6.36608
		0.948	8.13001	15.2628		0.948	-20.969	-5.92995
		0.95	9.16165	17.3214		0.95	0.10098	-6.68491
		0.952	-1.21667	14.8383		0.952	-16.7266	-8.81476
		0.954	6.59299	9.6573		0.954	-36.3552	-11.3152
		0.956	-2.0714	4.04436		0.956	-32.3244	-11.9225
		0.958	-6.67978	-0.12078		0.958	-16.4658	-9.06807
		0.96	0.15137	-1.44858		0.96	8.86152	-3.50125
		0.962	-12.2556	0.24444		0.962	6.09635	2.05291
		0.964	1.64025	3.95283		0.964	9.15794	5.03548
		0.966	-1.42276	7.61114		0.966	-5.27253	4.8341
		0.968	18.9303	8.5151		0.968	-17.7519	2.95225
		0.97	12.511	4.72243		0.97	3.01361	2.00942
		0.972	-39.6853	-3.65906		0.972	-1.44182	3.63578
		0.974	-33.234	-13.2794		0.974	6.80606	7.49378
		0.976	-25.6534	-19.6145		0.976	18.904	11.8732
		0.978	-30.3886	-20.1189		0.978	15.7003	14.1875
		0.98	-22.3153	-14.5298		0.98	17.1408	12.4034
		0.982	10.8275	-4.72493		0.982	-6.95458	6.2548
		0.984	10.6507	5.89221		0.984	-14.8072	-2.41686
		0.986	0.87796	13.852		0.986	-9.51417	-10.3611
		0.988	7.75776	17.7167		0.988	-33.3398	-14.8243
		0.99	-7.82032	17.4986		0.99	-23.929	-14.3873
		0.992	0.43915	14.0208		0.992	12.9441	-9.59894
		0.994	2.75113	8.07961		0.994	6.81479	-3.41567
		0.996	-3.09905	0.21654		0.996	-6.3439	0.70984
		0.998	-9.76878	-8.60115		0.998	-3.19141	1.50738
		1	-38.0963	-16.3475		1	-11.694	-0.29866

## Sheet: Figure 5
Figure 5. Gamma-band synchronization differs between night and day in a chloride dependent way.
Panel a-b: LFP during visual stimulation (µV)							Panel c: power spectra during visual stimulation (dB)											Panel d: power spectrum peak (dB)
Time from stimulus (s)	ZT5	ZT5 + Bumetanide	ZT17	ZT17 + Bume			Frequency (Hz)	ZT5	error ZT5	ZT5+bume	error ZT5+bume	ZT17	error ZT17	ZT17+bume	error ZT17+bume			ZT5	ZT17	ZT5+bume	ZT17+bume
-1	-9.24416	-4.4676	-3.54092	3.87991			9.76563	34.382	0.87732	46.0579	1.21972	35.983	1.11671	29.8001	0.5945			6.41347	5.72081		9.00404
-0.998	-24.0014	-0.1662	-17.1839	3.31732			10.9863	34.3907	0.92984	36.1592	0.89973	32.2783	0.95012	18.9622	0.57988			7.08236	5.96013	5.59509	7.24265
-0.996	-34.6742	4.1155	-25.9875	1.73397			12.207	30.4268	0.96763	34.7964	1.25449	28.8804	0.68285	14.2776	0.45553			7.22198	4.12421	6.53288	7.80103
-0.994	-39.4153	7.59032	-27.606	-0.36572			13.4277	27.079	0.89457	24.626	1.23894	21.822	0.44239	13.0689	0.38963			9.81528	--	--	--
-0.992	-37.474	9.64508	-21.7768	-2.31826			14.6484	23.8723	1.04568	22.9527	0.67632	18.9838	0.49701	13.996	0.46203			6.91512	5.33588	8.32908	5.93629
-0.99	-29.307	9.95179	-10.3177	-3.5173			15.8691	20.1273	0.72297	22.0307	0.63488	16.3904	0.3388	14.668	0.42565			6.29403	3.99948	--	4.06685
-0.988	-16.4589	8.51935	3.4633	-3.6052			17.0898	17.5198	0.73538	19.3597	0.62233	15.258	0.38855	14.1041	0.39718			6.43202	5.32162	7.48338	7.37899
-0.986	-1.24606	5.68045	15.7583	-2.57853			18.3105	16.6364	0.90105	18.4405	0.52527	15.1958	0.35478	11.5257	0.2147			5.33994	5.29801	6.89149	5.82091
-0.984	13.6912	2.01167	23.3397	-0.78182			19.5312	15.892	0.50026	14.5236	0.38116	13.3308	0.43586	10.2773	0.28031			7.06254		6.2779
-0.982	25.8714	-1.78935	24.4199	1.21104			20.752	16.0366	0.52592	12.868	0.75218	11.9288	0.38706	9.16162	0.26254
-0.98	33.3963	-5.04138	19.0666	2.7853			21.9727	16.6179	0.47532	14.3287	0.9029	10.8505	0.31025	9.61468	0.28348
-0.978	35.2463	-7.20777	9.07321	3.47349			23.1934	16.7722	0.44859	15.0422	0.77625	9.77834	0.19495	9.65635	0.26439
-0.976	31.4055	-7.98499	-2.63676	3.09084			24.4141	14.5822	0.34988	13.7601	0.42037	8.77517	0.15101	8.44853	0.19329
-0.974	22.799	-7.34108	-12.8786	1.78333			25.6348	12.0085	0.26877	11.2673	0.63537	8.22995	0.16133	8.78458	0.19889
-0.972	11.0757	-5.50379	-19.0812	-0.0299			26.8555	10.7722	0.26018	12.1706	0.53351	6.80449	0.15685	7.89312	0.2225
-0.97	-1.71374	-2.89949	-19.9297	-1.79593			28.0762	10.2925	0.30635	12.8665	0.65699	5.65464	0.1287	7.88317	0.18636
-0.968	-13.4823	-0.05461	-15.6204	-3.00017			29.2969	10.8777	0.33286	13.3189	0.5599	4.76848	0.09887	6.53283	0.16187
-0.966	-22.4524	2.51029	-7.68559	-3.313			30.5176	12.3599	0.3168	14.5906	0.51103	5.21804	0.10281	5.6981	0.12706
-0.964	-27.4225	4.37746	1.52516	-2.67075			31.7383	14.9918	0.25517	18.4341	0.45449	5.45075	0.11295	6.00055	0.13237
-0.962	-27.9124	5.30083	9.53594	-1.28033			32.959	21.3326	0.37275	22.3636	0.45935	5.32218	0.15409	6.40915	0.14958
-0.96	-24.1835	5.23037	14.4048	0.45052			34.1797	25.1074	0.53973	24.4621	0.44718	5.55451	0.13927	7.22746	0.16924
-0.958	-17.1348	4.29822	15.1842	2.03309			35.4004	22.6585	0.55401	21.4749	0.41961	5.26746	0.1503	7.3266	0.19186
-0.956	-8.09776	2.7703	12.0787	3.03311			36.6211	16.6247	0.56837	12.8997	0.29979	5.79832	0.15697	6.89394	0.12852
-0.954	1.4216	0.98241	6.27876	3.18698			37.8418	10.4706	0.39153	7.6409	0.22493	6.18172	0.15631	7.83654	0.14454
-0.952	9.99463	-0.72842	-0.45506	2.46845			39.0625	7.16979	0.17221	7.09591	0.19538	6.17523	0.14938	10.3248	0.2792
-0.95	16.4706	-2.08529	-6.31874	1.08905			40.2832	5.50091	0.15046	5.93317	0.19727	5.23198	0.12854	14.8117	0.56482
-0.948	20.1136	-2.91149	-9.94384	-0.5642			41.5039	4.5833	0.1373	5.92224	0.16195	4.66116	0.16856	20.7345	0.63471
-0.946	20.6647	-3.14793	-10.6983	-2.03826			42.7246	4.59869	0.12331	4.78029	0.08186	5.29706	0.16709	21.564	0.62659
-0.944	18.3231	-2.84635	-8.75917	-2.93722			43.9453	3.88319	0.13679	4.3206	0.09208	5.01754	0.17256	14.8315	0.4058
-0.942	13.6632	-2.14215	-4.96309	-3.02697			45.166	3.26925	0.11467	3.96904	0.06896	4.36398	0.14239	7.76217	0.17291
-0.94	7.50984	-1.21341	-0.50098	-2.29947			46.3867	3.67238	0.08979	4.06375	0.08083	4.55995	0.13505	4.98362	0.14584
-0.938	0.8001	-0.24126	3.44271	-0.973			47.6074	3.97686	0.08113	4.22377	0.08511	4.17125	0.096	4.87063	0.12659
-0.936	-5.54328	0.62021	5.996	0.57422			48.8281	3.91147	0.07813	3.9858	0.08708	4.20828	0.10169	4.20618	0.07491
-0.934	-10.7193	1.26469	6.77501	1.91332			50.0488	3.06038	0.06106	3.71252	0.07774	3.53348	0.09387	3.41569	0.05992
-0.932	-14.1312	1.6419	5.90015	2.68475			51.2695	2.64196	0.06449	2.93577	0.06694	3.25041	0.08245	2.88924	0.04334
-0.93	-15.4427	1.74787	3.87269	2.69904			52.4902	2.65213	0.05799	3.20236	0.07159	3.28916	0.08188	2.44025	0.04029
-0.928	-14.6001	1.6101	1.37223	1.98193			53.7109	1.94144	0.04827	3.28544	0.07643	3.21995	0.08062	2.80051	0.07986
-0.926	-11.8239	1.27638	-0.96156	0.75827			54.9316	2.27953	0.04403	2.59049	0.05919	2.94127	0.06283	2.68756	0.07212
-0.924	-7.58064	0.80235	-2.6831	-0.61551			56.1523	1.90002	0.03831	2.47348	0.05543	2.46321	0.06849	2.35691	0.08402
-0.922	-2.52061	0.24663	-3.5953	-1.75143			57.373	1.73994	0.02738	2.26407	0.04956	2.02737	0.0402	2.36054	0.07342
-0.92	2.61806	-0.32551	-3.71747	-2.33742			58.5938	1.71647	0.03265	2.42288	0.04371	2.28877	0.04201	2.25049	0.05999
-0.918	7.11529	-0.84751	-3.20489	-2.22492			59.8145	1.77794	0.03909	2.45512	0.03476	2.33968	0.04418	2.25105	0.05813
-0.916	10.3709	-1.25764	-2.25971	-1.47179			61.0352	1.91659	0.04645	2.42953	0.04263	2.41518	0.05631	2.36112	0.04017
-0.914	11.9868	-1.50264	-1.06931	-0.32309			62.2559	1.73102	0.03553	1.9706	0.03951	1.92116	0.03806	1.86697	0.0326
-0.912	11.8159	-1.54002	0.20845	0.86154			63.4766	1.45053	0.02793	1.81753	0.06407	1.95332	0.03683	1.73729	0.03562
-0.91	9.97054	-1.34428	1.42319	1.71751			64.6973	1.33676	0.02921	1.60718	0.06181	1.77843	0.03271	1.73662	0.03404
-0.908	6.79448	-0.91716	2.41076	1.98952			65.918	1.25434	0.02048	1.63343	0.04033	1.69045	0.03381	1.63009	0.03879
-0.906	2.80741	-0.29905	2.99342	1.61097			67.1387	1.36826	0.01807	1.69967	0.02313	1.4584	0.02732	1.54234	0.03171
-0.904	-1.37471	0.42796	3.01491	0.72289			68.3594	1.32346	0.01967	1.55046	0.02449	1.2939	0.0244	1.46456	0.02882
-0.902	-5.13087	1.14942	2.39723	-0.37253			69.5801	1.19938	0.03064	1.09136	0.02173	1.15562	0.02155	1.45529	0.02412
-0.9	-7.9265	1.73699	1.19805	-1.31364			70.8008	1.03417	0.0298	1.18729	0.01746	1.17028	0.03324	1.44653	0.02153
-0.898	-9.39659	2.0715	-0.36107	-1.79376			72.0215	1.04826	0.03135	1.47504	0.02397	1.28364	0.02972	1.35148	0.02433
-0.896	-9.39113	2.06464	-1.91989	-1.65733			73.2422	0.86667	0.02198	1.53253	0.02681	1.39613	0.03325	1.19389	0.01957
-0.894	-7.98562	1.68241	-3.06368	-0.9532			74.4629	0.79905	0.02192	1.36289	0.02407	1.4013	0.02695	1.17364	0.02749
-0.892	-5.45992	0.96115	-3.4423	0.08501			75.6836	0.75745	0.01356	1.28404	0.02686	1.1461	0.02772	1.16927	0.02841
-0.89	-2.25082	0.00817	-2.89516	1.11816			76.9043	0.70988	0.01541	1.15697	0.0213	1.12678	0.02817	1.17476	0.0293
-0.888	1.12195	-1.0137	-1.53309	1.80817			78.125	0.68782	0.01631	1.10345	0.01738	1.12218	0.02219	1.07297	0.0264
-0.886	4.13715	-1.91613	0.27456	1.92601			79.3457	0.65921	0.02094	1.07865	0.01477	0.99742	0.01686	1.21768	0.02545
-0.884	6.35401	-2.52242	2.00692	1.42566			80.5664	0.72457	0.01897	1.06449	0.02223	0.98015	0.01802	1.42249	0.02898
-0.882	7.47495	-2.70408	3.15529	0.45645			81.7871	0.75172	0.01293	1.00663	0.02407	0.99643	0.01815	1.43614	0.02716
-0.88	7.38281	-2.41028	3.38538	-0.68913			83.0078	0.74864	0.01319	0.99441	0.01703	1.05749	0.0196	1.31447	0.02602
-0.878	6.15307	-1.67904	2.6408	-1.66679			84.2285	0.68249	0.01478	0.99232	0.01989	1.12402	0.01862	1.07328	0.02456
-0.876	4.03277	-0.63309	1.1598	-2.18341			85.4492	0.6322	0.01314	1.04828	0.01851	1.08579	0.0201	0.94713	0.02622
-0.874	1.39342	0.5416	-0.60431	-2.08029			86.6699	0.62504	0.0131	1.14501	0.02213	1.07923	0.02246	0.919	0.02767
-0.872	-1.33058	1.63167	-2.13041	-1.37604			87.8906	0.60473	0.01471	1.00275	0.0209	1.03834	0.02127	0.85363	0.01833
-0.87	-3.71122	2.43711	-2.99223	-0.26365			89.1113	0.58748	0.01153	0.88874	0.01655	0.86653	0.01847	0.98	0.02234
-0.868	-5.38994	2.8118	-2.97873	0.94602			90.332	0.59056	0.01818	0.8015	0.01635	0.91727	0.01744	1.06336	0.02128
-0.866	-6.13082	2.69356	-2.14074	1.91487			91.5527	0.64775	0.018	0.75637	0.0185	0.94142	0.01919	0.90832	0.0205
-0.864	-5.85686	2.11634	-0.75951	2.37693			92.7734	0.60764	0.01924	0.73754	0.01917	0.88753	0.01675	0.87891	0.01837
-0.862	-4.65849	1.20017	0.74694	2.20995			93.9941	0.48498	0.00887	0.81254	0.02242	1.00529	0.02121	0.89567	0.01779
-0.86	-2.77393	0.12551	1.95852	1.46287			95.2148	0.43121	0.01233	0.85806	0.02305	0.90908	0.01973	0.91682	0.0201
-0.858	-0.54476	-0.90316	2.57834	0.33524			96.4356	0.44616	0.01088	0.83877	0.01995	0.87899	0.01857	0.87538	0.02071
-0.856	1.64941	-1.70331	2.5003	-0.87865			97.6562	0.50393	0.00926	0.7512	0.02051	0.78129	0.01447	0.77858	0.01607
-0.854	3.45456	-2.1492	1.81303	-1.86689			98.8769	0.59735	0.01068	0.81889	0.01704	0.83111	0.01455	0.8952	0.01769
-0.852	4.60318	-2.19093	0.74794	-2.37991			100.098	0.59835	0.01069	0.87288	0.0184	0.82553	0.01197	0.89818	0.01197
-0.85	4.9581	-1.85952	-0.4049	-2.29085
-0.848	4.52571	-1.25499	-1.37854	-1.62616
-0.846	3.44053	-0.52183	-1.98732	-0.55661
-0.844	1.92851	0.18435	-2.14694	0.6477
-0.842	0.25955	0.72995	-1.86707	1.68525
-0.84	-1.30619	1.02919	-1.2319	2.29691
-0.838	-2.56237	1.05907	-0.37316	2.33016
-0.836	-3.3817	0.86147	0.5532	1.77587
-0.834	-3.71896	0.52778	1.38626	0.77221
-0.832	-3.59838	0.17232	1.97491	-0.42722
-0.83	-3.08939	-0.09687	2.19573	-1.5195
-0.828	-2.2805	-0.20318	1.97885	-2.22924
-0.826	-1.26118	-0.11642	1.3304	-2.37399
-0.824	-0.11534	0.13813	0.34411	-1.90947
-0.822	1.07396	0.48188	-0.80154	-0.94292
-0.82	2.21138	0.80167	-1.86636	0.29144
-0.818	3.18016	0.97795	-2.59477	1.48451
-0.816	3.84636	0.9135	-2.77914	2.32274
-0.814	4.07635	0.56184	-2.31727	2.56592
-0.812	3.76926	-0.05311	-1.25446	2.11629
-0.81	2.89043	-0.83556	0.20531	1.05587
-0.808	1.4948	-1.63	1.73112	-0.36
-0.806	-0.25901	-2.24887	2.93942	-1.75288
-0.804	-2.11913	-2.51539	3.49385	-2.72129
-0.802	-3.77842	-2.3099	3.20784	-2.95952
-0.8	-4.93047	-1.60506	2.10399	-2.354
-0.798	-5.33147	-0.48173	0.41776	-1.0271
-0.796	-4.85638	0.8795	-1.45568	0.68438
-0.794	-3.53879	2.22665	-3.05456	2.31018
-0.792	-1.57768	3.2843	-3.96436	3.37231
-0.79	0.69182	3.81212	-3.92476	3.52448
-0.788	2.86711	3.65979	-2.90214	2.6603
-0.786	4.56081	2.80469	-1.10803	0.95969
-0.784	5.47157	1.36572	1.03481	-1.14385
-0.782	5.44302	-0.41266	2.98506	-3.06897
-0.78	4.49282	-2.20544	4.22337	-4.24272
-0.778	2.80401	-3.67029	4.39763	-4.27132
-0.776	0.68911	-4.51384	3.43005	-3.07123
-0.774	-1.46996	-4.55387	1.5556	-0.91147
-0.772	-3.29753	-3.76063	-0.73378	1.64474
-0.77	-4.49129	-2.26319	-2.82219	3.88725
-0.768	-4.87973	-0.3265	-4.1404	5.15545
-0.766	-4.44794	1.69829	-4.32673	5.03621
-0.764	-3.32739	3.43837	-3.3375	3.49891
-0.762	-1.75516	4.56983	-1.46616	0.91791
-0.76	-0.02198	4.8813	0.73877	-2.02194
-0.758	1.58522	4.31816	2.6301	-4.51407
-0.756	2.83095	2.99018	3.65663	-5.85586
-0.754	3.56364	1.14681	3.54124	-5.64957
-0.752	3.73005	-0.87308	2.37214	-3.91489
-0.75	3.37244	-2.7062	0.57306	-1.08367
-0.748	2.60398	-4.03576	-1.2381	2.11271
-0.746	1.57363	-4.64626	-2.45902	4.83231
-0.744	0.43421	-4.45562	-2.70691	6.33846
-0.742	-0.6778	-3.52166	-1.9512	6.19455
-0.74	-1.65278	-2.02298	-0.51511	4.39024
-0.738	-2.4138	-0.22469	1.03807	1.3576
-0.736	-2.91481	1.56772	2.10269	-2.12409
-0.734	-3.13248	3.05934	2.24863	-5.12538
-0.732	-3.05545	4.01279	1.38388	-6.81055
-0.73	-2.67882	4.28423	-0.19574	-6.66934
-0.728	-2.00274	3.84526	-1.89761	-4.68025
-0.726	-1.0413	2.78843	-3.0394	-1.34574
-0.724	0.16136	1.31299	-3.10017	2.4313
-0.722	1.51671	-0.31387	-1.92398	5.59341
-0.72	2.88059	-1.81017	0.19183	7.22843
-0.718	4.058	-2.93679	2.56746	6.83915
-0.716	4.83062	-3.53762	4.36211	4.50216
-0.714	4.99589	-3.55542	4.87078	0.85889
-0.712	4.41455	-3.03365	3.79266	-3.06024
-0.71	3.05928	-2.10132	1.3564	-6.13004
-0.708	1.03802	-0.94201	-1.73544	-7.46291
-0.706	-1.40435	0.24683	-4.52769	-6.67218
-0.704	-3.90952	1.28824	-6.12066	-3.97999
-0.702	-6.0559	2.05271	-5.96197	-0.15112
-0.7	-7.43146	2.47288	-4.02569	3.72747
-0.698	-7.71139	2.54397	-0.82857	6.55961
-0.696	-6.72949	2.31149	2.71751	7.55114
-0.694	-4.53048	1.85124	5.57753	6.43058
-0.692	-1.38662	1.25081	6.90749	3.51889
-0.69	2.23037	0.59068	6.31132	-0.36939
-0.688	5.72293	-0.06727	3.95676	-4.15739
-0.686	8.46818	-0.68	0.5176	-6.80445
-0.684	9.9284	-1.21921	-3.03162	-7.59444
-0.682	9.7705	-1.66051	-5.70385	-6.32639
-0.68	7.94246	-1.97733	-6.78345	-3.36027
-0.678	4.69878	-2.13777	-6.01962	0.48982
-0.676	0.56692	-2.10655	-3.68228	4.18289
-0.674	-3.75003	-1.85116	-0.46527	6.73735
-0.672	-7.5047	-1.35759	2.73029	7.49713
-0.67	-10.0441	-0.64105	5.0591	6.30035
-0.668	-10.9332	0.24291	5.95769	3.50584
-0.666	-10.0293	1.19425	5.27673	-0.12428
-0.664	-7.49941	2.07727	3.29322	-3.63848
-0.662	-3.78462	2.74192	0.60808	-6.15206
-0.66	0.4829	3.05542	-2.03393	-7.07448
-0.658	4.59376	2.93341	-3.95567	-6.24485
-0.656	7.8867	2.36107	-4.7226	-3.94112
-0.654	9.86488	1.402	-4.24034	-0.77825
-0.652	10.2659	0.19206	-2.74868	2.4641
-0.65	9.08326	-1.08449	-0.72726	5.03285
-0.648	6.54857	-2.22919	1.25592	6.36706
-0.646	3.08635	-3.06458	2.70443	6.2095
-0.644	-0.74499	-3.4622	3.31801	4.64723
-0.642	-4.34032	-3.36197	3.04183	2.07036
-0.64	-7.15051	-2.7777	2.04905	-0.92645
-0.638	-8.77455	-1.79407	0.67444	-3.6735
-0.636	-9.01203	-0.55429	-0.68599	-5.56682
-0.634	-7.88419	0.76109	-1.68139	-6.19274
-0.632	-5.62261	1.9638	-2.09168	-5.41642
-0.63	-2.62842	2.8868	-1.87515	-3.41179
-0.628	0.60062	3.40805	-1.16798	-0.62553
-0.626	3.56192	3.46479	-0.23459	2.31834
-0.624	5.83094	3.0584	0.61684	4.75383
-0.622	7.12103	2.25046	1.12859	6.1186
-0.62	7.31071	1.14925	1.16656	6.07923
-0.618	6.44805	-0.10296	0.75355	4.61267
-0.616	4.732	-1.34586	0.06518	2.02483
-0.614	2.46776	-2.4213	-0.62458	-1.10423
-0.612	0.01253	-3.19383	-1.03879	-4.04312
-0.61	-2.27941	-3.56662	-0.99644	-6.0744
-0.608	-4.10816	-3.48951	-0.48073	-6.66549
-0.606	-5.26465	-2.96232	0.34519	-5.61027
-0.604	-5.64407	-2.03356	1.1861	-3.10503
-0.602	-5.24677	-0.79832	1.71446	0.26789
-0.6	-4.17059	0.60366	1.68833	3.66556
-0.598	-2.59797	1.99931	1.04379	6.19503
-0.596	-0.77286	3.19726	-0.06822	7.15252
-0.594	1.03923	4.01124	-1.3244	6.22837
-0.592	2.59448	4.2892	-2.32811	3.61906
-0.59	3.70241	3.94249	-2.72824	-0.0035
-0.588	4.24877	2.97059	-2.33184	-3.6657
-0.586	4.20516	1.47554	-1.17967	-6.361
-0.584	3.62308	-0.34268	0.44202	-7.33492
-0.582	2.6186	-2.20917	2.07385	-6.30736
-0.58	1.34933	-3.81652	3.22256	-3.55911
-0.578	-0.00533	-4.8781	3.51862	0.14433
-0.576	-1.26817	-5.18301	2.83295	3.77203
-0.574	-2.28949	-4.63871	1.32107	6.32337
-0.572	-2.96671	-3.29525	-0.61793	7.11191
-0.57	-3.25085	-1.34387	-2.45719	5.95329
-0.568	-3.14112	0.90873	-3.68949	3.20653
-0.566	-2.67363	3.08647	-3.96774	-0.3405
-0.564	-1.91604	4.80732	-3.20363	-3.69951
-0.562	-0.96163	5.75162	-1.58862	-5.96058
-0.56	0.08262	5.72567	0.46286	-6.54601
-0.558	1.10451	4.70443	2.42316	-5.36254
-0.556	1.99238	2.84164	3.78715	-2.80558
-0.554	2.6435	0.44585	4.19868	0.37348
-0.552	2.97663	-2.07292	3.54188	3.29377
-0.55	2.94047	-4.27438	1.97281	5.19587
-0.548	2.522	-5.76802	-0.11494	5.64225
-0.546	1.75627	-6.28397	-2.18683	4.61614
-0.544	0.72554	-5.72316	-3.70396	2.49381
-0.542	-0.44469	-4.17535	-4.26558	-0.09014
-0.54	-1.59444	-1.90186	-3.71876	-2.43735
-0.538	-2.54723	0.71038	-2.20714	-3.98527
-0.536	-3.14306	3.21853	-0.13736	-4.44173
-0.534	-3.27049	5.20164	1.93144	-3.81878
-0.532	-2.88796	6.32793	3.44474	-2.38296
-0.53	-2.0404	6.40799	4.00981	-0.55409
-0.528	-0.86172	5.42734	3.50836	1.21354
-0.526	0.45392	3.54762	2.12038	2.53963
-0.524	1.69173	1.0768	0.25751	3.18883
-0.522	2.65012	-1.58134	-1.56225	3.09872
-0.52	3.17742	-3.99208	-2.86541	2.36745
-0.518	3.1981	-5.76176	-3.35386	1.21532
-0.516	2.72074	-6.60244	-2.97226	-0.07502
-0.514	1.82995	-6.37785	-1.89146	-1.22007
-0.512	0.66951	-5.12451	-0.44107	-1.99735
-0.51	-0.58444	-3.04567	0.98815	-2.28904
-0.508	-1.74368	-0.47804	2.05176	-2.09231
-0.506	-2.62815	2.16135	2.53342	-1.50658
-0.504	-3.09515	4.44666	2.38281	-0.70078
-0.502	-3.06899	6.01538	1.703	0.13116
-0.5	-2.55301	6.62366	0.70161	0.82254
-0.498	-1.62569	6.18345	-0.36759	1.27009
-0.496	-0.42552	4.77443	-1.26466	1.44103
-0.494	0.86441	2.62581	-1.80811	1.36516
-0.492	2.0401	0.07894	-1.90523	1.10905
-0.49	2.90948	-2.46375	-1.56722	0.74481
-0.488	3.31779	-4.59965	-0.89836	0.32818
-0.486	3.17532	-5.9906	-0.06467	-0.10743
-0.484	2.48143	-6.41884	0.73862	-0.54128
-0.482	1.33146	-5.82687	1.32746	-0.9455
-0.48	-0.09654	-4.32357	1.56901	-1.27251
-0.478	-1.56827	-2.16306	1.41286	-1.45191
-0.476	-2.8286	0.29711	0.90206	-1.40211
-0.474	-3.64451	2.65553	0.16997	-1.06102
-0.472	-3.84756	4.53539	-0.5894	-0.42105
-0.47	-3.37057	5.64445	-1.1682	0.44054
-0.468	-2.26783	5.82345	-1.40011	1.35379
-0.466	-0.70874	5.07221	-1.20898	2.08413
-0.464	1.04217	3.54547	-0.63794	2.39022
-0.462	2.67173	1.52102	0.14886	2.10584
-0.46	3.88116	-0.65299	0.90287	1.21228
-0.458	4.44234	-2.61687	1.36903	-0.12686
-0.456	4.23379	-4.06198	1.37186	-1.58261
-0.454	3.266	-4.78357	0.87951	-2.73985
-0.452	1.68808	-4.71109	0.02829	-3.22118
-0.45	-0.23298	-3.9085	-0.90963	-2.8161
-0.448	-2.15913	-2.55317	-1.61107	-1.56606
-0.446	-3.74369	-0.90123	-1.8078	0.22446
-0.444	-4.69112	0.76103	-1.37983	2.06071
-0.442	-4.81686	2.16557	-0.41133	3.39841
-0.44	-4.09085	3.10986	0.82052	3.80948
-0.438	-2.63797	3.48665	1.92408	3.11867
-0.436	-0.71558	3.29337	2.51541	1.4704
-0.434	1.33038	2.62144	2.34591	-0.69584
-0.432	3.13181	1.63245	1.3956	-2.75853
-0.43	4.36683	0.52055	-0.10232	-4.09292
-0.428	4.81651	-0.52819	-1.71931	-4.26377
-0.426	4.41002	-1.3649	-2.95524	-3.16924
-0.424	3.23345	-1.89533	-3.3911	-1.08682
-0.422	1.51122	-2.08592	-2.8288	1.39994
-0.42	-0.43678	-1.95601	-1.37223	3.56877
-0.418	-2.25309	-1.56476	0.5873	4.77277
-0.416	-3.60834	-0.99683	2.48195	4.63418
-0.414	-4.26295	-0.35156	3.74101	3.1593
-0.412	-4.11405	0.26759	3.96594	0.74152
-0.41	-3.21575	0.76421	3.06061	-1.95219
-0.408	-1.76787	1.06454	1.26613	-4.17179
-0.406	-0.0706	1.13152	-0.91237	-5.29312
-0.404	1.53895	0.97236	-2.85865	-4.99198
-0.402	2.7526	0.63401	-4.02636	-3.33679
-0.4	3.34673	0.19365	-4.09548	-0.76721
-0.398	3.22887	-0.25565	-3.05777	2.0313
-0.396	2.45775	-0.62069	-1.21248	4.3188
-0.394	1.23091	-0.82374	0.92627	5.50076
-0.392	-0.15807	-0.81428	2.77957	5.28219
-0.39	-1.38837	-0.57716	3.86324	3.73446
-0.388	-2.19182	-0.1378	3.91458	1.26421
-0.386	-2.40746	0.43594	2.95597	-1.49978
-0.384	-2.0111	1.03835	1.27285	-3.87143
-0.382	-1.12059	1.53872	-0.67723	-5.27743
-0.38	0.02937	1.80389	-2.39314	-5.39564
-0.378	1.14765	1.72171	-3.45339	-4.22587
-0.376	1.95421	1.23271	-3.61454	-2.07806
-0.374	2.2409	0.35674	-2.86644	0.5138
-0.372	1.92362	-0.79478	-1.42494	2.92413
-0.37	1.06349	-2.02543	0.32941	4.58838
-0.368	-0.14934	-3.08363	1.94841	5.13993
-0.366	-1.43814	-3.71259	3.02986	4.49048
-0.364	-2.50238	-3.70828	3.31918	2.84173
-0.362	-3.08408	-2.97307	2.77119	0.62419
-0.36	-3.02478	-1.55287	1.5513	-1.62242
-0.358	-2.29606	0.35546	-0.01449	-3.38695
-0.356	-1.00869	2.42754	-1.52822	-4.30669
-0.354	0.60491	4.27152	-2.62257	-4.23982
-0.352	2.23443	5.50537	-3.04623	-3.27506
-0.35	3.54966	5.83746	-2.71602	-1.68846
-0.348	4.26989	5.13292	-1.72865	0.13601
-0.346	4.22553	3.44867	-0.33234	1.80043
-0.344	3.39254	1.03468	1.13231	2.9801
-0.342	1.89762	-1.70476	2.31101	3.48
-0.34	-0.000871653	-4.28157	2.918	3.26184
-0.338	-1.96049	-6.21607	2.80178	2.4297
-0.336	-3.62228	-7.1316	1.98596	1.18842
-0.334	-4.68456	-6.82799	0.66837	-0.20121
-0.332	-4.96002	-5.32492	-0.82559	-1.46945
-0.33	-4.4107	-2.86869	-2.12374	-2.38332
-0.328	-3.149	0.11244	-2.89762	-2.78286
-0.326	-1.40582	3.0889	-2.94588	-2.6122
-0.324	0.51686	5.52746	-2.24822	-1.9363
-0.322	2.30273	6.99263	-0.97256	-0.92825
-0.32	3.67771	7.23142	0.5634	0.17453
-0.318	4.45502	6.22043	1.96875	1.13186
-0.316	4.56046	4.16732	2.88014	1.76223
-0.314	4.02936	1.46625	3.05421	1.98467
-0.312	2.98341	-1.37618	2.43578	1.82373
-0.31	1.60354	-3.84098	1.18485	1.38411
-0.308	0.09604	-5.50169	-0.36369	0.80327
-0.306	-1.34225	-6.10454	-1.79267	0.20671
-0.304	-2.54817	-5.60918	-2.7233	-0.32198
-0.302	-3.4095	-4.18324	-2.91941	-0.74769
-0.3	-3.86588	-2.15559	-2.35321	-1.06744
-0.298	-3.89561	0.05804	-1.20726	-1.28336
-0.296	-3.50713	2.04007	0.18603	-1.38398
-0.294	-2.73359	3.44992	1.44726	-1.33465
-0.292	-1.63712	4.08315	2.25553	-1.09166
-0.29	-0.31619	3.90118	2.43277	-0.6322
-0.288	1.10066	3.02725	1.98285	0.01852
-0.286	2.46229	1.70743	1.07682	0.77518
-0.284	3.60334	0.24952	-0.00554	1.49567
-0.282	4.35987	-1.04405	-0.96174	2.004
-0.28	4.59772	-1.93244	-1.55549	2.13635
-0.278	4.23958	-2.27957	-1.67798	1.79518
-0.276	3.28433	-2.07465	-1.36542	0.99448
-0.274	1.81826	-1.42249	-0.76776	-0.12187
-0.272	0.00815	-0.51268	-0.09108	-1.30046
-0.27	-1.91444	0.4236	0.46607	-2.24297
-0.268	-3.68508	1.16347	0.7707	-2.68748
-0.266	-5.04354	1.54036	0.7877	-2.48158
-0.264	-5.77009	1.47678	0.57665	-1.63731
-0.262	-5.7144	0.99659	0.26588	-0.3449
-0.26	-4.81846	0.21435	-4.97206e-05	1.06742
-0.258	-3.14086	-0.68927	-0.11427	2.2185
-0.256	-0.862	-1.50323	-0.04364	2.78138
-0.254	1.72556	-2.03179	0.15899	2.58422
-0.252	4.24457	-2.13604	0.37404	1.67479
-0.25	6.28025	-1.76472	0.46049	0.31526
-0.248	7.44222	-0.96525	0.31426	-1.09236
-0.246	7.43901	0.12397	-0.08021	-2.12724
-0.244	6.15884	1.29609	-0.63219	-2.48157
-0.242	3.71812	2.31518	-1.15908	-2.05928
-0.24	0.47012	2.96629	-1.44335	-1.00906
-0.238	-3.03895	3.10129	-1.31331	0.31896
-0.236	-6.16543	2.66699	-0.71967	1.48331
-0.234	-8.29758	1.7151	0.22702	2.09388
-0.232	-8.9864	0.3984	1.27301	1.94234
-0.23	-8.04604	-1.05717	2.0953	1.07505
-0.228	-5.60344	-2.39564	2.40757	-0.21316
-0.226	-2.0776	-3.37542	2.05619	-1.4722
-0.224	1.89258	-3.81288	1.08012	-2.24625
-0.222	5.56302	-3.61641	-0.28878	-2.22747
-0.22	8.22592	-2.80189	-1.68698	-1.36699
-0.218	9.35314	-1.49324	-2.72155	0.09573
-0.216	8.706	0.10245	-3.08485	1.69841
-0.214	6.39004	1.72664	-2.64494	2.89658
-0.212	2.84444	3.10725	-1.48789	3.24105
-0.21	-1.23697	4.00456	0.10565	2.53635
-0.208	-5.04298	4.25317	1.73329	0.91813
-0.206	-7.81123	3.7951	2.97623	-1.17359
-0.204	-8.98845	2.69289	3.50661	-3.11568
-0.202	-8.35353	1.1223	3.17338	-4.28602
-0.2	-6.06526	-0.65631	2.04021	-4.25631
-0.198	-2.62081	-2.34154	0.3679	-2.93902
-0.196	1.25298	-3.64597	-1.44414	-0.63605
-0.194	4.75812	-4.34835	-2.95252	2.02788
-0.192	7.19544	-4.33012	-3.77891	4.27627
-0.19	8.10895	-3.59476	-3.70377	5.41145
-0.188	7.37224	-2.26783	-2.71979	5.03676
-0.186	5.19979	-0.5739	-1.03963	3.1938
-0.184	2.08229	1.20312	0.9451	0.36526
-0.182	-1.32722	2.76984	2.75643	-2.65962
-0.18	-4.352	3.87268	3.94834	-5.01235
-0.178	-6.42506	4.33826	4.21388	-5.99796
-0.176	-7.1933	4.1034	3.46004	-5.30753
-0.174	-6.5713	3.22303	1.83526	-3.1165
-0.172	-4.73853	1.85296	-0.29846	-0.0403
-0.17	-2.08798	0.21966	-2.44021	3.03927
-0.168	0.86439	-1.42079	-4.06486	5.23586
-0.166	3.58169	-2.82237	-4.74901	5.92744
-0.164	5.59671	-3.78016	-4.27396	4.9425
-0.162	6.58226	-4.16094	-2.69542	2.60575
-0.16	6.39493	-3.92223	-0.35412	-0.37234
-0.158	5.09339	-3.11265	2.1878	-3.11965
-0.156	2.92528	-1.85958	4.27554	-4.8666
-0.154	0.28181	-0.3464	5.33063	-5.16977
-0.152	-2.37428	1.21182	5.01741	-4.02481
-0.15	-4.59252	2.59609	3.35596	-1.84267
-0.148	-6.01146	3.60985	0.73799	0.69402
-0.146	-6.41473	4.10809	-2.16233	2.84808
-0.144	-5.75496	4.01895	-4.56119	4.04923
-0.142	-4.15707	3.35593	-5.78182	4.04307
-0.14	-1.90041	2.21532	-5.45117	2.9359
-0.138	0.63163	0.7606	-3.61961	1.13188
-0.136	3.01892	-0.80213	-0.76227	-0.80792
-0.134	4.87185	-2.25246	2.3442	-2.34045
-0.132	5.89882	-3.38649	4.83343	-3.08879
-0.13	5.95895	-4.04515	5.99825	-2.93078
-0.128	5.07931	-4.13802	5.50032	-2.01008
-0.126	3.44301	-3.65363	3.47067	-0.66734
-0.124	1.35013	-2.66167	0.47449	0.68088
-0.122	-0.841	-1.30355	-2.64667	1.67146
-0.12	-2.78798	0.23012	-5.01524	2.09462
-0.118	-4.22045	1.727	-5.96946	1.93236
-0.116	-4.97154	2.98185	-5.25026	1.33531
-0.114	-4.99001	3.82399	-3.07007	0.5511
-0.112	-4.33394	4.13869	-0.04671	-0.17395
-0.11	-3.14692	3.88266	2.97092	-0.67725
-0.108	-1.62523	3.09013	5.14088	-0.9206
-0.106	0.01113	1.87103	5.86026	-0.972
-0.104	1.54921	0.39594	4.93087	-0.94207
-0.102	2.81132	-1.12737	2.61427	-0.91325
-0.1	3.67301	-2.48098	-0.44255	-0.88839
-0.098	4.0685	-3.47221	-3.38172	-0.78311
-0.096	3.99018	-3.96335	-5.36806	-0.47524
-0.094	3.47588	-3.89068	-5.82856	0.10824
-0.092	2.59466	-3.27374	-4.62122	0.9198
-0.09	1.43941	-2.21243	-2.08182	1.77161
-0.088	0.12224	-0.87166	1.06482	2.3765
-0.086	-1.23026	0.54776	3.91218	2.45066
-0.084	-2.48296	1.84249	5.63563	1.82873
-0.082	-3.4996	2.83726	5.73246	0.54876
-0.08	-4.15151	3.40929	4.17496	-1.12243
-0.078	-4.33359	3.50221	1.42194	-2.74005
-0.076	-3.97929	3.12755	-1.7181	-3.80463
-0.074	-3.07726	2.3592	-4.3305	-3.92782
-0.072	-1.68744	1.32137	-5.66766	-2.97021
-0.07	0.04638	0.16697	-5.36322	-1.10366
-0.068	1.90575	-0.94766	-3.53187	1.2159
-0.066	3.62385	-1.88373	-0.73009	3.36877
-0.064	4.9224	-2.53765	2.21414	4.74811
-0.062	5.55736	-2.85217	4.44685	4.93905
-0.06	5.37198	-2.81904	5.33983	3.84337
-0.058	4.33457	-2.47179	4.67091	1.71558
-0.056	2.55189	-1.872	2.68166	-0.90476
-0.054	0.26298	-1.09595	-0.00241	-3.34207
-0.052	-2.18857	-0.22424	-2.56663	-4.97003
-0.05	-4.40965	0.66184	-4.25878	-5.37996
-0.048	-6.02222	1.48223	-4.6159	-4.47926
-0.046	-6.72892	2.16123	-3.59403	-2.49967
-0.044	-6.36693	2.62844	-1.56488	0.07146
-0.042	-4.9392	2.82284	0.80817	2.6132
-0.04	-2.62592	2.70131	2.78087	4.5229
-0.038	0.23172	2.24878	3.76392	5.35664
-0.036	3.17454	1.48701	3.50491	4.93042
-0.034	5.69452	0.48237	2.15835	3.35674
-0.032	7.32872	-0.65312	0.22184	1.01709
-0.03	7.749	-1.77162	-1.64142	-1.52799
-0.028	6.8297	-2.71218	-2.82282	-3.67269
-0.026	4.6799	-3.3308	-2.96507	-4.91443
-0.024	1.63953	-3.52263	-2.07225	-4.98086
-0.022	-1.77232	-3.23904	-0.49757	-3.89594
-0.02	-4.94034	-2.49629	1.18411	-1.96118
-0.018	-7.2709	-1.37383	2.37672	0.33438
-0.016	-8.31685	-0.0055	2.66871	2.44745
-0.014	-7.86557	1.43516	1.96911	3.91492
-0.012	-5.98173	2.75214	0.5337	4.45867
-0.01	-2.99864	3.74801	-1.12994	4.03015
-0.008	0.54176	4.25522	-2.44088	2.7883
-0.006	3.98763	4.17077	-2.94084	1.03631
-0.004	6.69973	3.47629	-2.43951	-0.85555
-0.002	8.17393	2.24441	-1.07002	-2.52125
0	8.13279	0.63381	0.75236	-3.6593
0.002	6.5787	-1.1309	2.4602	-4.06595
0.004	3.79693	-2.79121	3.50672	-3.65569
0.006	0.30707	-4.0982	3.52992	-2.48254
0.008	-3.23326	-4.85416	2.46197	-0.75497
0.01	-6.15129	-4.94115	0.55855	1.18653
0.012	-7.88484	-4.33595	-1.66056	2.9338
0.014	-8.09171	-3.1128	-3.55454	4.09234
0.016	-6.72689	-1.43031	-4.54407	4.37134
0.018	-4.05382	0.49232	-4.28479	3.66263
0.02	-0.59092	2.40201	-2.78055	2.08264
0.022	2.98658	4.04208	-0.3997	-0.03746
0.024	5.97956	5.18399	2.21835	-2.22353
0.026	7.8004	5.66049	4.34725	-3.96456
0.028	8.08698	5.39205	5.38481	-4.83284
0.03	6.77101	4.39525	5.02303	-4.58532
0.032	4.09395	2.77874	3.3281	-3.22824
0.034	0.56671	0.73484	0.7199	-1.03193
0.036	-3.12577	-1.48204	-2.14421	1.51639
0.038	-6.25627	-3.58681	-4.54513	3.81617
0.04	-8.19627	-5.30171	-5.88524	5.28587
0.042	-8.54319	-6.39204	-5.82553	5.50996
0.044	-7.19881	-6.6936	-4.35391	4.35334
0.046	-4.38494	-6.13407	-1.78091	2.01992
0.048	-0.61106	-4.74841	1.32681	-0.97144
0.05	3.40723	-2.67805	4.26092	-3.89621
0.052	6.88452	-0.15039	6.32046	-5.993
0.054	9.12045	2.53961	6.96747	-6.65537
0.056	9.6378	5.05618	5.95851	-5.60505
0.058	8.28132	7.06243	3.42386	-2.99236
0.06	5.25327	8.26481	-0.12715	0.60976
0.062	1.08691	8.4516	-3.88548	4.32237
0.064	-3.44668	7.52426	-6.91408	7.16483
0.066	-7.48335	5.51996	-8.38182	8.30365
0.068	-10.227	2.61945	-7.79468	7.2847
0.07	-11.1016	-0.86152	-5.1632	4.18644
0.072	-9.87226	-4.49955	-1.04348	-0.34957
0.074	-6.70258	-7.80943	3.56978	-5.22883
0.076	-2.13464	-10.2968	7.48238	-9.14358
0.078	2.99943	-11.5277	9.62174	-10.9043
0.08	7.72468	-11.2037	9.33993	-9.78273
0.082	11.1094	-9.22534	6.61624	-5.77241
0.084	12.4464	-5.7306	2.09147	0.31917
0.086	11.4075	-1.10654	-3.08725	6.99395
0.088	8.12831	4.04376	-7.56867	12.4004
0.09	3.19682	8.97328	-10.1691	14.8216
0.092	-2.44879	12.8993	-10.1943	13.2001
0.094	-7.69946	15.1334	-7.62735	7.5418
0.096	-11.5012	15.204	-3.13215	-0.9473
0.098	-13.0757	12.9525	2.12716	-10.0732
0.1	-12.0883	8.58634	6.79909	-17.1985
0.102	-8.71922	2.67235	9.71685	-19.9872
0.104	-3.62922	-3.93423	10.2016	-17.1583
0.106	2.16991	-10.2174	8.20887	-8.99759
0.108	7.52435	-15.1693	4.30855	2.5743
0.11	11.3693	-17.9623	-0.48777	14.4352
0.112	12.9449	-18.0963	-5.00782	23.1075
0.114	11.9471	-15.4882	-8.21857	25.775
0.116	8.58391	-10.488	-9.46647	21.1708
0.118	3.53247	-3.82429	-8.5872	10.067
0.12	-2.19439	3.512	-5.8815	-4.79638
0.122	-7.45338	10.4184	-1.99632	-19.3688
0.124	-11.2006	15.8509	2.23319	-29.3968
0.126	-12.6983	18.9824	5.9469	-31.664
0.128	-11.6574	19.3283	8.41033	-25.0031
0.13	-8.29257	16.8165	9.1285	-10.7792
0.132	-3.28216	11.8011	7.92781	7.34185
0.134	2.36996	5.01714	5.00457	24.358
0.136	7.54222	-2.52652	0.92057	35.3422
0.138	11.2224	-9.70065	-3.48639	36.8689
0.14	12.7039	-15.4285	-7.27158	28.068
0.142	11.7136	-18.8507	-9.57396	10.9823
0.144	8.45532	-19.4523	-9.8101	-9.89215
0.146	3.5654	-17.1397	-7.83212	-28.7986
0.148	-2.01926	-12.2583	-3.99334	-40.3263
0.15	-7.24842	-5.54567	0.90284	-40.9713
0.152	-11.1546	1.97442	5.7651	-30.2017
0.154	-13.023	9.14417	9.46246	-10.7002
0.156	-12.5122	14.8488	11.0896	12.314
0.158	-9.70866	18.1939	10.1899	32.4951
0.16	-5.10472	18.6571	6.88543	44.1335
0.162	0.49495	16.1812	1.87264	43.7815
0.164	6.11065	11.1817	-3.72125	31.2747
0.166	10.751	4.48289	-8.59443	9.84864
0.168	13.5821	-2.81079	-11.5753	-14.6897
0.17	14.0739	-9.49415	-11.9045	-35.5352
0.172	12.0917	-14.4667	-9.43834	-46.7878
0.174	7.91828	-16.9273	-4.70487	-45.1444
0.176	2.21094	-16.5119	1.21125	-30.8924
0.178	-4.089	-13.3536	6.92204	-7.89527
0.18	-9.8995	-8.05491	11.0692	17.448
0.182	-14.1798	-1.57821	12.6593	37.998
0.184	-16.1125	4.92737	11.3091	47.918
0.186	-15.256	10.3303	7.3392	44.3751
0.188	-11.641	13.7138	1.68355	28.38
0.19	-5.78697	14.5353	-4.34302	4.51003
0.192	1.36656	12.7209	-9.36545	-20.4071
0.194	8.60611	8.67632	-12.2656	-39.2746
0.196	14.6432	3.20709	-12.4161	-46.7885
0.198	18.338	-2.63134	-9.79826	-40.9659
0.2	18.9012	-7.72979	-4.99449	-23.6989
0.202	16.0528	-11.133	0.9453	-0.15801
0.204	10.1155	-12.2189	6.72842	22.7765
0.206	2.00506	-10.8201	11.0834	38.5714
0.208	-6.90245	-7.25779	13.0264	42.9396
0.21	-14.9942	-2.27879	12.0733	35.0276
0.212	-20.708	3.0882	8.36034	17.5557
0.214	-22.8364	7.7293	2.64573	-4.09897
0.216	-20.7875	10.6701	-3.82457	-23.5728
0.218	-14.7404	11.2771	-9.57445	-35.4105
0.22	-5.65226	9.3903	-13.2297	-36.6174
0.222	4.8873	5.36397	-13.8505	-27.4297
0.224	14.9351	0.00581	-11.1822	-11.0748
0.226	22.5592	-5.57472	-5.75847	7.35166
0.228	26.2214	-10.1851	1.1851	22.473
0.23	25.0949	-12.7908	7.98528	30.1993
0.232	19.2471	-12.7311	12.9514	28.823
0.234	9.64624	-9.86909	14.8005	19.3584
0.236	-2.00666	-4.645	13.0119	5.07705
0.238	-13.5902	1.98279	7.99207	-9.58096
0.24	-22.9563	8.70655	0.98278	-20.3625
0.242	-28.3281	14.1211	-6.25921	-24.4162
0.244	-28.6368	17.0081	-11.922	-21.0256
0.246	-23.7341	16.595	-14.6065	-11.6784
0.248	-14.4306	12.7381	-13.6806	0.5012
0.25	-2.35478	5.99009	-9.43177	11.7476
0.252	10.3424	-2.47272	-2.97671	18.7697
0.254	21.384	-11.057	4.04908	19.6758
0.256	28.7767	-18.052	9.92549	14.4572
0.258	31.1732	-21.9651	13.2845	4.90973
0.26	28.1097	-21.8327	13.4239	-5.95546
0.262	20.0907	-17.4403	10.4439	-14.8144
0.264	8.49212	-9.40386	5.17011	-18.9789
0.266	-4.69578	0.9092	-1.09606	-17.1624
0.268	-17.2157	11.6143	-6.91035	-9.84873
0.27	-26.9307	20.6575	-11.0203	0.83152
0.272	-32.1784	26.2084	-12.6204	11.6948
0.274	-32.0421	27.0268	-11.4764	19.4121
0.276	-26.5044	22.7365	-7.91929	21.4733
0.278	-16.4527	13.9409	-2.734	16.9498
0.28	-3.5314	2.14895	3.01894	6.84461
0.282	10.129	-10.481	8.19603	-6.10603
0.284	22.2659	-21.5404	11.7554	-18.1447
0.286	30.8577	-28.8398	12.9297	-25.5472
0.288	34.4566	-30.8522	11.3734	-25.7311
0.29	32.4249	-27.042	7.25532	-18.1106
0.292	25.0405	-17.9995	1.28251	-4.41842
0.294	13.4668	-5.34899	-5.37018	11.6588
0.296	-0.42681	8.54827	-11.2433	25.4547
0.298	-14.3722	21.0424	-14.8876	32.6618
0.3	-26.0804	29.7088	-15.2222	30.6493
0.302	-33.6235	32.8234	-11.8666	19.3771
0.304	-35.7472	29.7094	-5.3332	1.60423
0.306	-32.0795	20.8827	2.99696	-17.7662
0.308	-23.2005	7.96637	11.1379	-33.062
0.31	-10.5475	-6.60839	16.9638	-39.5231
0.312	3.82679	-20.0601	18.7762	-34.7903
0.314	17.5871	-29.7892	15.816	-19.7272
0.316	28.4968	-33.8817	8.56309	1.71681
0.318	34.7887	-31.4863	-1.28881	23.5709
0.32	35.4597	-22.9926	-11.2206	39.534
0.322	30.43	-9.97203	-18.5554	44.8072
0.324	20.5436	5.11243	-21.201	37.5296
0.326	7.42283	19.3729	-18.2767	19.3903
0.328	-6.79518	30.0468	-10.4261	-4.77039
0.33	-19.8028	35.0286	0.30431	-28.2654
0.332	-29.5006	33.2844	11.0182	-44.4256
0.334	-34.3453	25.0643	18.7983	-48.4948
0.336	-33.5941	11.8703	21.5453	-39.0389
0.338	-27.4225	-3.81379	18.5747	-18.4365
0.34	-16.8869	-18.9875	10.7918	7.71999
0.342	-3.74784	-30.7028	0.4051	32.1568
0.344	9.82416	-36.6364	-9.72685	47.9555
0.346	21.6096	-35.5534	-16.9217	50.534
0.348	29.7003	-27.5625	-19.4223	38.9931
0.35	32.7994	-14.1108	-16.8444	16.4211
0.352	30.436	2.27927	-10.1886	-10.9293
0.354	23.0475	18.4796	-1.46839	-35.3807
0.356	11.9047	31.3533	6.92003	-50.008
0.358	-1.0984	38.3643	12.8856	-50.6317
0.36	-13.7568	38.0779	15.184	-37.045
0.362	-23.9229	30.453	13.6658	-13.0963
0.364	-29.8766	16.866	9.17892	14.4145
0.366	-30.6266	-0.14017	3.19838	37.6934
0.368	-26.0859	-17.3322	-2.66631	50.1845
0.37	-17.0819	-31.4045	-7.12628	48.4391
0.372	-5.20822	-39.6264	-9.49563	33.0877
0.374	7.45293	-40.3858	-9.73236	8.63314
0.376	18.6932	-33.4963	-8.26832	-17.8688
0.378	26.5701	-20.2208	-5.72933	-38.8573
0.38	29.7435	-3.03098	-2.69097	-48.4475
0.382	27.7017	14.8586	0.43961	-44.1134
0.384	20.8368	30.0991	3.40429	-27.3752
0.386	10.3645	39.836	5.9888	-3.29298
0.388	-1.89274	42.2396	7.91503	21.0743
0.39	-13.8245	36.8404	8.80276	38.7711
0.392	-23.3922	24.614	8.25025	44.9498
0.394	-28.9636	7.79762	6.00218	38.1968
0.396	-29.5763	-10.5278	2.13275	20.8383
0.398	-25.0986	-27.0083	-2.82509	-1.8499
0.4	-16.2489	-38.6281	-7.8849	-23.2626
0.402	-4.47977	-43.2567	-11.7834	-37.3947
0.404	8.2519	-40.0409	-13.3036	-40.5229
0.406	19.7956	-29.5603	-11.6603	-32.1676
0.408	28.1578	-13.7218	-6.82733	-15.0903
0.41	31.8369	4.5904	0.30821	5.62014
0.412	30.0927	22.0457	8.07156	24.0687
0.414	23.098	35.478	14.4008	35.2261
0.416	11.9355	42.4651	17.4161	36.2715
0.418	-1.55613	41.7708	16.0038	27.2713
0.42	-15.0777	33.5671	10.2184	11.0432
0.422	-26.26	19.3897	1.35927	-7.71859
0.424	-33.0841	1.84781	-8.31597	-23.7937
0.426	-34.253	-15.856	-16.1853	-32.8806
0.428	-29.4439	-30.5079	-20.0017	-32.7363
0.43	-19.3911	-39.4713	-18.5636	-23.7057
0.432	-5.77968	-41.1738	-12.1035	-8.52669
0.434	9.03952	-35.3944	-2.26281	8.50259
0.436	22.4645	-23.293	8.34107	22.7397
0.438	32.0999	-7.18245	16.8282	30.4586
0.44	36.1807	9.91152	20.8648	29.809
0.442	33.8938	24.8235	19.3279	21.2422
0.444	25.5459	34.8452	12.627	7.30917
0.446	12.541	38.2209	2.59196	-8.10375
0.448	-2.83889	34.462	-8.04504	-20.874
0.45	-17.8177	24.4263	-16.4138	-27.7581
0.452	-29.6288	10.1436	-20.2898	-27.2089
0.454	-36.0369	-5.58836	-18.6912	-19.6884
0.456	-35.7855	-19.7559	-12.131	-7.42798
0.458	-28.8713	-29.7118	-2.4621	6.24827
0.46	-16.5679	-33.6775	7.64614	17.8266
0.462	-1.19502	-31.0767	15.4492	24.4992
0.464	14.3182	-22.6272	18.8833	24.8274
0.466	26.9967	-10.1684	17.1217	19.0184
0.468	34.4032	3.73103	10.783	8.78267
0.47	35.1207	16.3058	1.73549	-3.16928
0.472	29.0309	25.1452	-7.45641	-13.847
0.474	17.3454	28.6559	-14.2686	-20.7143
0.476	2.36893	26.3535	-16.9161	-22.2874
0.478	-12.9513	18.9283	-14.8249	-18.4458
0.48	-25.6018	8.06765	-8.76515	-10.3896
0.482	-33.0939	-3.92031	-0.59502	-0.27437
0.484	-33.952	-14.5855	7.31136	9.37666
0.486	-28.0021	-21.8325	12.769	16.3035
0.488	-16.4117	-24.3369	14.3943	19.0289
0.49	-1.47477	-21.787	11.964	17.1553
0.492	13.8333	-14.9071	6.42037	11.3891
0.494	26.4414	-5.26706	-0.4692	3.3065
0.496	33.799	5.07154	-6.68079	-5.06654
0.498	34.3862	13.988	-10.5479	-11.7515
0.5	28.0226	19.731	-11.2182	-15.2754
0.502	15.9142	21.256	-8.82764	-14.9942
0.504	0.42647	18.4025	-4.35946	-11.2074
0.506	-15.3875	11.8919	0.73378	-5.03432
0.508	-28.3933	3.14401	5.01275	1.90546
0.51	-35.9976	-6.03652	7.46285	7.90977
0.512	-36.6568	-13.8277	7.71876	11.6023
0.514	-30.1819	-18.739	6.06334	12.2324
0.516	-17.7751	-19.8796	3.23809	9.81831
0.518	-1.78145	-17.1001	0.1488	5.11732
0.52	14.7794	-10.9914	-2.42376	-0.57389
0.522	28.7879	-2.75023	-4.01623	-5.74262
0.524	37.6051	6.05241	-4.52786	-9.03947
0.526	39.5627	13.7597	-4.14117	-9.63805
0.528	34.2694	18.9293	-3.16664	-7.46817
0.53	22.672	20.5878	-1.89261	-3.24896
0.532	6.86671	18.399	-0.50689	1.69936
0.534	-10.2936	12.7276	0.89594	5.83899
0.536	-25.7198	4.57788	2.23295	7.89101
0.538	-36.6449	-4.58462	3.34625	7.23104
0.54	-41.1208	-13.096	3.98375	4.10272
0.542	-38.3641	-19.3987	3.87406	-0.42528
0.544	-28.8904	-22.3238	2.85216	-4.79612
0.546	-14.4073	-21.299	0.98695	-7.47447
0.548	2.50076	-16.4523	-1.35747	-7.46879
0.55	18.8455	-8.58952	-3.58316	-4.69144
0.552	31.7801	0.94503	-5.02102	-0.01322
0.554	39.1082	10.4964	-5.15012	4.99324
0.556	39.657	18.3826	-3.80312	8.56299
0.558	33.457	23.1901	-1.26948	9.34498
0.56	21.704	24.0265	1.7525	6.87937
0.562	6.52622	20.6879	4.34876	1.80189
0.564	-9.40851	13.7057	5.67619	-4.30473
0.566	-23.3693	4.26403	5.24828	-9.40944
0.568	-33.0297	-6.00104	3.14042	-11.711
0.57	-36.8585	-15.2909	0.00622	-10.2693
0.572	-34.3699	-21.9685	-3.1209	-5.36193
0.574	-26.1824	-24.8546	-5.17448	1.55654
0.576	-13.8788	-23.4407	-5.43129	8.29922
0.578	0.3008	-17.9772	-3.78499	12.6553
0.58	13.8763	-9.42954	-0.81042	13.1313
0.582	24.5629	0.6926	2.42129	9.46579
0.584	30.6539	10.6123	4.72676	2.73732
0.586	31.297	18.6039	5.24101	-4.97169
0.588	26.6167	23.2949	3.74868	-11.2322
0.59	17.6542	23.9026	0.78346	-14.0469
0.592	6.14149	20.3773	-2.55142	-12.4862
0.594	-5.83291	13.4117	-4.98275	-6.99997
0.596	-16.1923	4.29893	-5.54301	0.70798
0.598	-23.2377	-5.32285	-3.94946	8.20286
0.6	-25.9326	-13.7754	-0.73279	13.0787
0.602	-24.0451	-19.6361	2.94874	13.7387
0.604	-18.1448	-21.9815	5.72702	9.93168
0.606	-9.46586	-20.5306	6.52815	2.85484
0.608	0.34136	-15.6687	4.96163	-5.20519
0.61	9.52885	-8.3579	1.48078	-11.5929
0.612	16.5653	0.05622	-2.75373	-14.1449
0.614	20.3848	8.09547	-6.26781	-11.9167
0.616	20.5388	14.4095	-7.78421	-5.53378
0.618	17.2252	18.0062	-6.68461	2.96427
0.62	11.2037	18.4112	-3.24531	10.7575
0.622	3.62561	15.7264	1.44371	15.166
0.624	-4.18144	10.5791	5.84831	14.5526
0.626	-10.9377	3.98425	8.50875	8.90009
0.628	-15.6093	-2.85202	8.52148	-0.12717
0.63	-17.5534	-8.75144	5.83345	-9.67995
0.632	-16.596	-12.7647	1.25347	-16.6154
0.634	-13.0353	-14.3236	-3.81821	-18.5143
0.636	-7.55644	-13.3183	-7.83724	-14.4931
0.638	-1.09596	-10.0965	-9.58244	-5.53166
0.64	5.32133	-5.38426	-8.52049	5.77081
0.642	10.7444	-0.13624	-4.94954	15.9732
0.644	14.4237	4.65522	0.09501	21.8487
0.646	15.9018	8.14466	5.14731	21.388
0.648	15.0471	9.77742	8.7442	14.4475
0.65	12.0434	9.37408	9.8568	2.84039
0.652	7.35333	7.14876	8.18348	-10.1695
0.654	1.64373	3.65586	4.22896	-20.819
0.656	-4.30739	-0.3237	-0.85772	-25.926
0.658	-9.70799	-3.93862	-5.6207	-23.8248
0.66	-13.8469	-6.43189	-8.71827	-14.8814
0.662	-16.169	-7.28974	-9.30542	-1.43059
0.664	-16.3312	-6.34052	-7.27024	12.8527
0.666	-14.2462	-3.7912	-3.26301	23.9866
0.668	-10.1017	-0.18811	1.50147	28.7913
0.67	-4.3502	3.68668	5.61299	25.795
0.672	2.3238	6.96499	7.89926	15.6718
0.674	9.06058	8.86019	7.77824	1.0777
0.676	14.9144	8.83869	5.41734	-14.059
0.678	18.9757	6.74909	1.65656	-25.6052
0.68	20.5088	2.86892	-2.27419	-30.3682
0.682	19.0797	-2.13439	-5.16391	-26.9925
0.684	14.6591	-7.31604	-6.20539	-16.3437
0.686	7.68193	-11.6268	-5.23561	-1.27744
0.688	-0.97191	-14.1219	-2.75871	14.1425
0.69	-10.0788	-14.1589	0.26092	25.7606
0.692	-18.2419	-11.5246	2.76243	30.4687
0.694	-24.0965	-6.48894	3.96572	27.0513
0.696	-26.5386	0.21834	3.6262	16.5103
0.698	-24.9308	7.51836	2.07719	1.75945
0.7	-19.2483	14.1597	0.05833	-13.2062
0.702	-10.1325	18.9343	-1.59399	-24.4105
0.704	1.16124	20.8842	-2.27393	-28.974
0.706	12.9279	19.4699	-1.83129	-25.8646
0.708	23.2691	14.6823	-0.59824	-16.128
0.71	30.4054	7.0763	0.7843	-2.53511
0.712	32.9829	-2.27829	1.64998	11.2403
0.714	30.3266	-11.9358	1.59173	21.6329
0.716	22.5915	-20.2951	0.63393	26.1096
0.718	10.7941	-25.8607	-0.78309	23.7754
0.72	-3.29959	-27.5113	-1.99277	15.5259
0.722	-17.4359	-24.7224	-2.39317	3.72727
0.724	-29.2431	-17.6934	-1.72105	-8.47262
0.726	-36.6422	-7.35291	-0.17885	-17.994
0.728	-38.2313	4.75694	1.63467	-22.6057
0.73	-33.565	16.7068	2.9693	-21.4227
0.732	-23.2566	26.4859	3.23077	-15.0284
0.734	-8.89536	32.342	2.22353	-5.23949
0.736	7.20801	33.0966	0.25035	5.39883
0.738	22.4081	28.3763	-1.9848	14.2584
0.74	34.1668	18.7187	-3.63056	19.26
0.742	40.4897	5.53512	-4.00936	19.3525
0.744	40.2763	-9.07963	-2.89041	14.7206
0.746	33.5143	-22.6799	-0.60353	6.68652
0.748	21.2858	-32.8837	2.05796	-2.64812
0.75	5.58683	-37.7985	4.11719	-10.9465
0.752	-11.0094	-36.3834	4.775	-16.2376
0.754	-25.7837	-28.6796	3.71421	-17.3812
0.756	-36.3267	-15.8483	1.239	-14.2947
0.758	-40.9426	0.00122	-1.81076	-7.91341
0.76	-38.9315	16.1659	-4.34734	0.09208
0.762	-30.7055	29.8173	-5.43095	7.75779
0.764	-17.702	38.5027	-4.62246	13.2997
0.766	-2.11636	40.5943	-2.15598	15.5114
0.768	13.4875	35.6021	1.13714	14.0098
0.77	26.6119	24.2847	4.12047	9.28312
0.772	35.2241	8.5416	5.74899	2.5365
0.774	38.0703	-8.89687	5.43705	-4.6177
0.776	34.8588	-24.9429	3.26648	-10.5442
0.778	26.2714	-36.7036	-0.04509	-13.937
0.78	13.8168	-42.0098	-3.38881	-14.0804
0.782	-0.44071	-39.831	-5.64461	-10.9899
0.784	-14.2223	-30.4816	-6.05373	-5.38259
0.786	-25.3894	-15.5804	-4.46905	1.49254
0.788	-32.265	2.23044	-1.40781	8.10352
0.79	-33.8792	19.7657	2.12039	12.9385
0.792	-30.1006	33.8668	4.96427	14.8206
0.794	-21.6398	41.9665	6.21523	13.1896
0.796	-9.93308	42.5544	5.49964	8.27926
0.798	3.08537	35.4525	3.08862	1.12927
0.8	15.2918	21.8652	-0.21173	-6.5975
0.802	24.7153	4.17607	-3.34375	-12.9759
0.804	29.8592	-14.4656	-5.35225	-16.2908
0.806	29.9365	-30.6944	-5.69232	-15.506
0.808	25.0024	-41.5337	-4.38372	-10.5961
0.81	15.9551	-44.9378	-1.95379	-2.62945
0.812	4.38652	-40.186	0.77935	6.43481
0.814	-7.69204	-28.0419	3.00142	14.2054
0.816	-18.1971	-10.635	4.16995	18.4748
0.818	-25.3321	8.90872	4.15172	17.847
0.82	-27.8933	27.0268	3.19262	12.1984
0.822	-25.4833	40.3692	1.75979	2.81496
0.824	-18.5868	46.422	0.32943	-7.86461
0.826	-8.47795	43.9907	-0.7991	-16.8693
0.828	3.00944	33.4446	-1.57315	-21.526
0.83	13.8018	16.6689	-2.12071	-20.254
0.832	21.9592	-3.26569	-2.59403	-13.0851
0.834	26.0273	-22.6598	-3.01079	-1.7489
0.836	25.3012	-37.8777	-3.18849	10.7255
0.838	19.9449	-46.0422	-2.80816	20.8006
0.84	10.9543	-45.5934	-1.5846	25.4142
0.842	-0.01614	-36.6088	0.52273	22.8908
0.844	-10.949	-20.8093	3.17136	13.5235
0.846	-19.8366	-1.23048	5.6483	-0.36925
0.848	-25.0475	18.3666	7.06024	-14.9807
0.85	-25.6239	34.2315	6.65864	-26.0375
0.852	-21.4524	43.363	4.16955	-30.0475
0.854	-13.2935	44.0939	-0.01054	-25.4064
0.856	-2.65238	36.4121	-4.83864	-13.0013
0.858	8.50081	21.9539	-8.89091	3.90604
0.86	18.0992	3.66232	-10.7999	20.5248
0.862	24.3605	-14.8179	-9.71639	31.8956
0.864	26.1159	-29.8833	-5.64532	34.3747
0.866	23.0242	-38.696	0.46801	26.7992
0.868	15.6559	-39.7349	6.95269	10.9756
0.87	5.39387	-33.0632	11.886	-8.72613
0.872	-5.83565	-20.2733	13.6832	-26.5896
0.874	-15.9322	-4.11975	11.6141	-37.2301
0.876	-23.014	12.0831	6.07689	-37.2382
0.878	-25.7766	25.1533	-1.47128	-26.2875
0.88	-23.7401	32.6724	-8.90824	-7.32055
0.882	-17.331	33.4363	-14.0632	14.2478
0.884	-7.79332	27.646	-15.3681	32.0994
0.886	3.05205	16.8005	-12.338	40.8941
0.888	13.1564	3.32876	-5.74077	37.8878
0.89	20.633	-9.94697	2.60331	23.7905
0.892	24.1221	-20.4003	10.3342	2.60228
0.894	23.0503	-26.1309	15.2366	-19.543
0.896	17.7245	-26.3122	15.8779	-36.1808
0.898	9.25403	-21.296	12.0307	-42.4308
0.9	-0.68566	-12.4591	4.7617	-36.4472
0.902	-10.186	-1.85014	-3.85986	-19.9581
0.904	-17.4737	8.27565	-11.3544	2.27256
0.906	-21.2569	15.9318	-15.5615	23.8455
0.908	-20.9579	19.7859	-15.2725	38.5785
0.91	-16.7931	19.3777	-10.5926	42.2774
0.912	-9.70159	15.1391	-2.92371	33.9135
0.914	-1.13507	8.23421	5.44958	15.8942
0.916	7.24124	0.26172	12.0514	-6.63818
0.918	13.8755	-7.09327	14.9634	-27.2755
0.92	17.619	-12.3994	13.3965	-40.1474
0.922	17.9256	-14.7433	7.92279	-41.5787
0.924	14.9209	-13.8722	0.28498	-31.1462
0.926	9.34818	-10.1924	-7.1639	-11.8147
0.928	2.39597	-4.64224	-12.189	10.9127
0.93	-4.55652	1.52601	-13.3441	30.5608
0.932	-10.216	7.005	-10.3989	41.5173
0.934	-13.6173	10.6865	-4.38515	40.6328
0.936	-14.2819	11.8775	2.74888	28.1198
0.938	-12.2772	10.4205	8.75844	7.50769
0.94	-8.17007	6.70515	11.8055	-15.3385
0.942	-2.88374	1.57921	11.0188	-33.8798
0.944	2.51243	-3.8237	6.74111	-42.7751
0.946	7.01022	-8.31943	0.39803	-39.4203
0.948	9.84034	-10.9238	-5.95976	-24.7142
0.95	10.5963	-11.0645	-10.2974	-2.83152
0.952	9.29011	-8.70452	-11.229	19.9675
0.954	6.32492	-4.35262	-8.45326	37.1319
0.956	2.39214	1.03839	-2.85235	43.6963
0.958	-1.67801	6.27985	3.78585	37.7131
0.96	-5.07907	10.2145	9.32236	20.8301
0.962	-7.18096	11.9686	11.9404	-2.15849
0.964	-7.65067	11.1449	10.7227	-24.6689
0.966	-6.50557	7.91232	5.95179	-40.2062
0.968	-4.08901	2.96355	-0.95248	-44.231
0.97	-0.98033	-2.6396	-7.86078	-35.4853
0.972	2.13157	-7.70614	-12.5889	-16.39
0.974	4.58993	-11.1768	-13.5804	7.61254
0.976	5.90401	-12.3467	-10.3914	29.6058
0.978	5.84348	-11.0076	-3.84436	43.1902
0.98	4.46998	-7.48216	4.1898	44.3442
0.982	2.11177	-2.5442	11.3294	32.6139
0.984	-0.70915	2.7616	15.3909	11.2813
0.986	-3.38349	7.3475	15.0576	-13.5489
0.988	-5.33496	10.3163	10.2952	-34.6911
0.99	-6.13582	11.1462	2.37877	-45.9572
0.992	-5.59339	9.78538	-6.46738	-43.9693
0.994	-3.78701	6.63795	-13.7138	-29.1768
0.996	-1.05537	2.44776	-17.2613	-5.76938
0.998	2.07024	-1.88379	-16.0511	19.5234
1	4.96864	-5.49787	-10.366	39.3866
1.002	7.04924	-7.74846	-1.74778	48.0446
1.004	7.86308	-8.3203	7.44019	42.9405
1.006	7.18166	-7.26118	14.6733	25.4829
1.008	5.04542	-4.93605	17.9703	0.63954
1.01	1.77048	-1.91975	16.4361	-24.4941
1.012	-2.10172	1.13964	10.5018	-42.7441
1.014	-5.89833	3.65188	1.79233	-48.9242
1.016	-8.92949	5.18366	-7.32712	-41.3229
1.018	-10.6042	5.51988	-14.3985	-22.1611
1.02	-10.5306	4.68246	-17.5414	3.10381
1.022	-8.59807	2.90985	-15.9672	27.3762
1.024	-5.00987	0.59942	-10.1856	43.9483
1.026	-0.26283	-1.76537	-1.84927	48.3531
1.028	4.91699	-3.70196	6.72258	39.5424
1.03	9.67863	-4.81454	13.2031	20.0942
1.032	13.1723	-4.86168	15.9029	-4.57109
1.034	14.6918	-3.79933	14.2235	-27.7236
1.036	13.8181	-1.79496	8.80544	-43.1722
1.038	10.5199	0.79426	1.31022	-46.919
1.04	5.18151	3.48478	-6.08734	-38.1765
1.042	-1.42782	5.74697	-11.3349	-19.4884
1.044	-8.25414	7.09791	-13.0897	4.0232
1.046	-14.1285	7.18716	-11.0805	26.0771
1.048	-17.9712	5.86452	-6.1428	40.9187
1.05	-18.9923	3.22736	0.08165	44.8291
1.052	-16.845	-0.36887	5.67755	37.0456
1.054	-11.7102	-4.35305	9.04807	19.8769
1.056	-4.29892	-8.0213	9.3821	-1.98839
1.058	4.23644	-10.6533	6.85537	-22.7794
1.06	12.4806	-11.6451	2.51553	-37.18
1.062	18.9889	-10.635	-2.10151	-41.714
1.064	22.5464	-7.59667	-5.4862	-35.5939
1.066	22.397	-2.88103	-6.63712	-20.7922
1.068	18.4041	2.81099	-5.36142	-1.38104
1.07	11.1063	8.52914	-2.29033	17.6147
1.072	1.65388	13.2319	1.37079	31.5376
1.074	-8.37327	15.9809	4.28877	37.2351
1.076	-17.2341	16.1279	5.45064	33.7387
1.078	-23.3403	13.4604	4.48379	22.3551
1.08	-25.5559	8.2683	1.76092	6.19383
1.082	-23.4214	1.31533	-1.74498	-10.7023
1.084	-17.2507	-6.27771	-4.80114	-24.3732
1.086	-8.07416	-13.2149	-6.32506	-31.852
1.088	2.54026	-18.2465	-5.72913	-31.7629
1.09	12.7594	-20.396	-3.10315	-24.497
1.092	20.8089	-19.1485	0.80639	-11.9958
1.094	25.293	-14.5636	4.81469	2.76763
1.096	25.4431	-7.28979	7.6502	16.4791
1.098	21.256	1.52906	8.33913	26.1945
1.1	13.4955	10.4345	6.5172	29.9218
1.102	3.55678	17.8951	2.56791	26.9857
1.104	-6.79199	22.573	-2.45693	18.1198
1.106	-15.7434	23.5694	-7.11702	5.29241
1.108	-21.7813	20.5924	-10.0022	-8.69673
1.11	-23.9419	14.019	-10.1632	-20.7856
1.112	-21.9706	4.85372	-7.41721	-28.2821
1.114	-16.3488	-5.41533	-2.43559	-29.4442
1.116	-8.18555	-15.0579	3.42853	-23.8862
1.118	1.00494	-22.3923	8.52902	-12.7138
1.12	9.59484	-26.0825	11.4098	1.64678
1.122	16.1319	-25.3911	11.2261	15.9322
1.124	19.589	-20.3296	7.99033	26.7535
1.126	19.5297	-11.6743	2.57374	31.412
1.128	16.1617	-0.84687	-3.54709	28.6061
1.13	10.2666	10.3203	-8.71482	18.8137
1.132	3.02676	19.898	-11.5539	4.24223
1.134	-4.20782	26.2029	-11.3361	-11.6488
1.136	-10.1726	28.0992	-8.16556	-24.9645
1.138	-13.9177	25.199	-2.93166	-32.3453
1.14	-14.9641	17.9378	2.94506	-31.8346
1.142	-13.3556	7.50983	7.90684	-23.4116
1.144	-9.60791	-4.32952	10.6852	-9.04559
1.146	-4.57696	-15.5567	10.6312	7.75518
1.148	0.73057	-24.2276	7.8606	22.7979
1.15	5.35676	-28.8193	3.19597	32.2637
1.152	8.56532	-28.4921	-2.0768	33.6922
1.154	9.94794	-23.2395	-6.5704	26.6415
1.156	9.45567	-13.903	-9.16759	12.8352
1.158	7.37082	-2.04342	-9.30532	-4.26321
1.16	4.22108	10.3142	-7.09092	-20.3236
1.162	0.6592	21.0211	-3.23225	-31.2587
1.164	-2.65636	28.1741	1.18867	-34.2917
1.166	-5.1712	30.4589	5.02073	-28.6768
1.168	-6.51069	27.3968	7.34439	-15.8644
1.17	-6.52377	19.4498	7.69193	0.89391
1.172	-5.29415	7.96065	6.12999	17.371
1.174	-3.11838	-5.06496	3.19066	29.4297
1.176	-0.44579	-17.3035	-0.30521	34.0608
1.178	2.21145	-26.5316	-3.47846	30.1289
1.18	4.36704	-31.0396	-5.60394	18.6436
1.182	5.63592	-29.9629	-6.26362	2.49926
1.184	5.78825	-23.4595	-5.40926	-14.2463
1.186	4.78286	-12.6811	-3.33395	-27.3828
1.188	2.77385	0.42724	-0.5788	-33.5995
1.19	0.08497	13.4762	2.20027	-31.3241
1.192	-2.82781	24.0709	4.37291	-21.1325
1.194	-5.43559	30.2559	5.45653	-5.60958
1.196	-7.2198	30.8773	5.21382	11.2999
1.198	-7.76816	25.7985	3.70876	25.2951
1.2	-6.85905	15.9346	1.29629	32.8267
1.202	-4.51723	3.09383	-1.44891	32.0145
1.204	-1.03258	-10.3484	-3.85672	23.1257
1.206	3.06236	-21.8839	-5.31987	8.48386
1.208	7.0668	-29.3363	-5.43942	-8.15669
1.21	10.2232	-31.2705	-4.13828	-22.5826
1.212	11.8502	-27.2767	-1.70522	-31.2001
1.214	11.4737	-18.0595	1.25249	-31.9375
1.216	8.93669	-5.3232	3.95642	-24.7496
1.218	4.46542	8.53644	5.66085	-11.5784
1.22	-1.32672	20.8815	5.85931	4.20529
1.222	-7.50704	29.3368	4.44217	18.6757
1.224	-12.9692	32.2505	1.74833	28.3339
1.226	-16.625	29.018	-1.50638	30.9542
1.228	-17.6167	20.2091	-4.41722	26.0909
1.23	-15.5125	7.46419	-6.14761	15.118
1.232	-10.4348	-6.81283	-6.17756	0.81615
1.234	-3.08225	-19.9151	-4.46544	-13.3549
1.236	5.36383	-29.3583	-1.47213	-24.1016
1.238	13.4362	-33.3636	1.9606	-29.05
1.24	19.6465	-31.1984	4.85567	-27.2261
1.242	22.7732	-23.2964	6.38543	-19.2005
1.244	22.1108	-11.1514	6.11696	-6.89506
1.246	17.6173	2.98096	4.13844	6.87757
1.248	9.93437	16.5185	1.02969	19.0266
1.25	0.28465	27.0353	-2.30814	26.8358
1.252	-9.73529	32.6992	-4.92285	28.5317
1.254	-18.4323	32.5821	-6.0961	23.6756
1.256	-24.3092	26.8014	-5.54793	13.2872
1.258	-26.3254	16.4679	-3.49739	-0.33825
1.26	-24.0807	3.46522	-0.57878	-14.109
1.262	-17.8868	-9.90191	2.35363	-24.8084
1.264	-8.72269	-21.3229	4.48426	-29.8313
1.266	1.93296	-28.8927	5.26627	-27.8218
1.268	12.362	-31.4277	4.56187	-19.0567
1.27	20.8974	-28.6388	2.65833	-5.4589
1.272	26.1867	-21.1455	0.16476	9.79919
1.274	27.3994	-10.34	-2.17886	23.0148
1.276	24.3585	1.87097	-3.72422	30.8531
1.278	17.559	13.3965	-4.09693	31.201
1.28	8.08046	22.3155	-3.28903	23.7495
1.282	-2.59397	27.1964	-1.63649	10.148
1.284	-12.8191	27.333	0.30655	-6.33276
1.286	-21.0398	22.8485	1.95007	-21.5748
1.288	-26.0222	14.6586	2.84665	-31.6455
1.29	-27.0393	4.3005	2.81097	-33.8231
1.292	-23.9743	-6.34391	1.94718	-27.3398
1.294	-17.3261	-15.3903	0.59274	-13.6441
1.296	-8.13242	-21.2874	-0.80233	3.89868
1.298	2.18324	-23.0948	-1.8194	20.8089
1.3	12.0342	-20.6462	-2.18466	32.6294
1.302	19.9272	-14.5672	-1.83457	36.1028
1.304	24.6956	-6.14328	-0.91704	30.0827
1.306	25.6705	2.93802	0.2664	15.9282
1.308	22.7785	10.917	1.35579	-2.77326
1.31	16.5455	16.2996	2.03249	-21.1012
1.312	7.99894	18.1388	2.09944	-34.1016
1.314	-1.50731	16.2113	1.5277	-38.1446
1.316	-10.5146	11.0512	0.45874	-31.9556
1.318	-17.6879	3.82578	-0.8273	-17.0161
1.32	-22.0197	-3.91372	-1.98219	2.77554
1.322	-22.9736	-10.5512	-2.68312	22.1244
1.324	-20.5367	-14.7264	-2.71347	35.7634
1.326	-15.1929	-15.6016	-2.01733	39.8877
1.328	-7.8297	-13.0238	-0.71333	33.2198
1.33	0.40645	-7.55214	0.9275	17.4089
1.332	8.28228	-0.33976	2.52793	-3.36627
1.334	14.659	7.10143	3.6771	-23.5042
1.336	18.6608	13.2111	4.02438	-37.4934
1.338	19.7923	16.6979	3.37569	-41.4286
1.34	17.9961	16.8024	1.76857	-34.1071
1.342	13.6489	13.4526	-0.50322	-17.3885
1.344	7.49506	7.27228	-2.93428	4.27176
1.346	0.51771	-0.55297	-4.91308	25.0068
1.348	-6.22405	-8.52422	-5.8657	39.1364
1.35	-11.7543	-15.1243	-5.41256	42.7288
1.352	-15.3154	-19.1013	-3.49945	34.6921
1.354	-16.4695	-19.6993	-0.45714	17.1061
1.356	-15.1579	-16.7852	3.03981	-5.3208
1.358	-11.6931	-10.8587	6.12148	-26.5085
1.36	-6.68983	-2.94907	7.93453	-40.653
1.362	-0.96095	5.57428	7.86736	-43.8179
1.364	4.60736	13.2451	5.74265	-35.033
1.366	9.18972	18.7571	1.91703	-16.5908
1.368	12.1502	21.187	-2.75749	6.55072
1.37	13.1344	20.142	-7.11178	28.0944
1.372	12.1068	15.8148	-9.94779	42.113
1.374	9.33561	8.94022	-10.3736	44.6827
1.376	5.33919	0.66299	-8.08224	34.9953
1.378	0.79514	-7.6533	-3.4925	15.6172
1.38	-3.57527	-14.6556	2.3076	-8.18449
1.382	-7.1213	-19.2263	7.81713	-29.8711
1.384	-9.35477	-20.6634	11.5209	-43.4308
1.386	-10.0093	-18.7921	12.3171	-45.0569
1.388	-9.07118	-13.9853	9.85512	-34.2242
1.39	-6.77106	-7.09487	4.67359	-13.8685
1.392	-3.53845	0.70082	-1.91151	10.3945
1.394	0.07298	8.10408	-8.14773	31.8172
1.396	3.47146	13.9232	-12.3252	44.4048
1.398	6.11912	17.2736	-13.2685	44.6071
1.4	7.60929	17.7226	-10.6761	32.3462
1.402	7.72492	15.3504	-5.21044	11.065
1.404	6.47572	10.7149	1.67368	-13.2376
1.406	4.1	4.7322	8.12266	-33.7099
1.408	1.02799	-1.5075	12.3961	-44.6032
1.41	-2.18292	-6.95066	13.3451	-42.9103
1.412	-4.93798	-10.7726	10.7202	-29.2001
1.414	-6.71439	-12.5115	5.23408	-7.43237
1.416	-7.162	-12.1228	-1.63284	16.1894
1.418	-6.17523	-9.94646	-8.03628	35.0024
1.42	-3.9218	-6.59985	-12.2624	43.7763
1.422	-0.82216	-2.82771	-13.1799	40.1692
1.424	2.52326	0.66082	-10.5373	25.3528
1.426	5.45768	3.3343	-5.02916	3.63396
1.428	7.39469	4.9231	1.88249	-18.8052
1.43	7.93418	5.43965	8.34611	-35.6704
1.432	6.93602	5.12987	12.6021	-42.3248
1.434	4.54482	4.37137	13.447	-37.0617
1.436	1.16852	3.55087	10.5753	-21.5267
1.438	-2.59211	2.9464	4.6919	-0.19533
1.44	-6.05203	2.64846	-2.64284	20.9164
1.442	-8.56395	2.5487	-9.41195	35.9499
1.444	-9.63078	2.39313	-13.69	40.823
1.446	-9.00065	1.88237	-14.188	34.3281
1.448	-6.7228	0.78841	-10.6519	18.4161
1.45	-3.14743	-0.94945	-3.97764	-2.39467
1.452	1.13657	-3.17451	4.00461	-22.3061
1.454	5.40488	-5.52542	11.0358	-35.868
1.456	8.9179	-7.5085	15.0654	-39.4761
1.458	11.0482	-8.61024	14.853	-32.3154
1.46	11.3952	-8.42092	10.3569	-16.5072
1.462	9.85569	-6.74828	2.78292	3.54083
1.464	6.63499	-3.69007	-5.73991	22.3743
1.466	2.21296	0.35326	-12.7581	34.9838
1.468	-2.72176	4.73864	-16.2057	38.1389
1.47	-7.36716	8.6916	-15.0183	31.1973
1.472	-10.9392	11.4511	-9.46747	16.1937
1.474	-12.8119	12.4333	-1.10769	-2.77787
1.476	-12.628	11.3608	7.65556	-20.6957
1.478	-10.3707	8.33347	14.2671	-32.9564
1.48	-6.37757	3.82076	16.7819	-36.5602
1.482	-1.28902	-1.41925	14.4412	-30.817
1.484	4.05037	-6.4802	7.90475	-17.435
1.486	8.7404	-10.4803	-0.9329	0.00904
1.488	11.9885	-12.732	-9.49637	17.0469
1.49	13.2449	-12.8683	-15.2871	29.4755
1.492	12.3027	-10.9059	-16.6158	34.3865
1.494	9.34139	-7.23602	-13.1039	30.8149
1.496	4.8988	-2.54327	-5.79816	19.8861
1.498	-0.22144	2.33212	3.13897	4.46277
1.5	-5.10513	6.55677	11.0714	-11.6108
1.502	-8.90164	9.45965	15.6783	-24.4798
1.504	-10.9901	10.6522	15.6439	-31.2029
1.506	-11.1033	10.0823	11.0463	-30.4202
1.508	-9.36719	8.01787	3.31177	-22.6065
1.51	-6.24205	4.96913	-5.23756	-9.85449
1.512	-2.4012	1.56447	-12.087	4.71373
1.514	1.41863	-1.5832	-15.279	17.7333
1.516	4.56329	-3.9954	-13.9705	26.3757
1.518	6.5768	-5.40305	-8.64974	28.9343
1.52	7.26699	-5.76754	-0.95802	25.1049
1.522	6.70635	-5.25416	6.82137	15.9386
1.524	5.18057	-4.16631	12.439	3.52765
1.526	3.11239	-2.86193	14.3253	-9.46858
1.528	0.96105	-1.67029	12.0409	-20.3569
1.53	-0.8766	-0.82263	6.37136	-26.9082
1.532	-2.14633	-0.40551	-0.94669	-27.7517
1.534	-2.77242	-0.35166	-7.7663	-22.6228
1.536	-2.83801	-0.46593	-12.1665	-12.4357
1.538	-2.53116	-0.48798	-12.9913	0.82724
1.54	-2.07359	-0.16832	-10.1439	14.4236
1.542	-1.64623	0.65552	-4.56218	25.343
1.544	-1.34039	2.00206	2.09321	30.931
1.546	-1.14676	3.71522	7.93575	29.5387
1.548	-0.97365	5.47269	11.3888	21.0285
1.55	-0.69324	6.84565	11.6042	6.97529
1.552	-0.19654	7.39042	8.65493	-9.55093
1.554	0.56057	6.75576	3.46807	-24.6176
1.556	1.52598	4.7819	-2.46948	-34.3618
1.558	2.54194	1.5704	-7.53928	-35.9988
1.56	3.36955	-2.49589	-10.4275	-28.6247
1.562	3.7449	-6.79675	-10.4514	-13.5971
1.564	3.44996	-10.5765	-7.70888	5.65215
1.566	2.3849	-13.0836	-3.01797	24.3732
1.568	0.62017	-13.72	2.32452	37.6647
1.57	-1.58737	-12.1734	6.89876	41.767
1.572	-3.83126	-8.50382	9.53689	35.1398
1.574	-5.62831	-3.15893	9.61346	19.0131
1.576	-6.51589	3.08678	7.18566	-2.76849
1.578	-6.16088	9.25557	2.9541	-24.6422
1.58	-4.45646	14.3309	-1.93899	-40.7552
1.582	-1.58137	17.4323	-6.21675	-46.5552
1.584	2.00035	17.9743	-8.79355	-40.105
1.586	5.61674	15.7716	-9.04035	-22.7327
1.588	8.51258	11.0777	-6.93565	1.19846
1.59	10.0001	4.55326	-3.06075	25.3851
1.592	9.61179	-2.83115	1.55518	43.2665
1.594	7.22672	-9.94887	5.70182	49.8408
1.596	3.13573	-15.7015	8.30085	43.0993
1.598	-1.98366	-19.2013	8.68375	24.6447
1.6	-7.17947	-19.9108	6.76533	-0.69129
1.602	-11.4111	-17.7192	3.06864	-26.1248
1.604	-13.7615	-12.9538	-1.41248	-44.7706
1.606	-13.6275	-6.32136	-5.47835	-51.5291
1.608	-10.8607	1.20522	-8.04034	-44.4932
1.61	-5.8257	8.53543	-8.41373	-25.4829
1.612	0.63808	14.6253	-6.50671	0.43774
1.614	7.35667	18.6238	-2.84872	26.3369
1.616	13.0412	19.9913	1.55317	45.2861
1.618	16.5441	18.57	5.49204	52.2158
1.62	17.1018	14.5952	7.89549	45.2655
1.622	14.5036	8.64721	8.11781	26.2689
1.624	9.14702	1.56342	6.11634	0.25413
1.626	1.97557	-5.675	2.46104	-25.8974
1.628	-5.69689	-12.0769	-1.82788	-45.2728
1.63	-12.4401	-16.7752	-5.56683	-52.7427
1.632	-16.9933	-19.1423	-7.73816	-46.31
1.634	-18.5102	-18.8699	-7.77005	-27.6294
1.636	-16.7171	-16.0057	-5.68546	-1.57035
1.638	-11.9557	-10.948	-2.08423	25.0525
1.64	-5.11109	-4.39683	2.02952	45.2522
1.642	2.55879	2.73704	5.5308	53.6841
1.644	9.66086	9.45506	7.48521	48.0447
1.646	14.9306	14.8075	7.39721	29.6922
1.648	17.4619	18.0313	5.33397	3.32416
1.65	16.8644	18.6629	1.89154	-24.2094
1.652	13.3199	16.6121	-1.98386	-45.6635
1.654	7.53986	12.1841	-5.25667	-55.297
1.656	0.62571	6.03924	-7.08158	-50.404
1.658	-6.14276	-0.90338	-7.01995	-32.0764
1.66	-11.547	-7.60246	-5.1374	-4.98717
1.662	-14.6544	-13.0561	-1.97234	23.7837
1.664	-14.9851	-16.4647	1.61662	46.5964
1.666	-12.5936	-17.3569	4.68887	57.2833
1.668	-8.04513	-15.6563	6.47415	52.8223
1.67	-2.29428	-11.6877	6.56599	34.195
1.672	3.51287	-6.11866	5.01327	6.19204
1.674	8.26981	0.15444	2.2842	-23.8051
1.676	11.1264	6.15876	-0.88261	-47.7691
1.678	11.6458	11.0035	-3.68959	-59.1856
1.68	9.87254	14.0116	-5.48631	-54.8266
1.682	6.30521	14.8116	-5.91443	-35.6749
1.684	1.78007	13.3815	-4.95962	-6.72754
1.686	-2.71357	10.0363	-2.92103	24.2938
1.688	-6.24319	5.36359	-0.31801	49.005
1.69	-8.12676	0.12221	2.24242	60.6531
1.692	-8.07197	-4.87315	4.20536	55.987
1.694	-6.22492	-8.87242	5.17967	36.1738
1.696	-3.11436	-11.3034	5.00242	6.50857
1.698	0.48549	-11.8588	3.75669	-25.0081
1.7	3.74031	-10.5423	1.74111	-49.8434
1.702	5.93678	-7.66447	-0.60014	-61.2569
1.704	6.62451	-3.78573	-2.7714	-56.1475
1.706	5.6968	0.39178	-4.32256	-35.9055
1.708	3.3971	4.15673	-4.93335	-6.03088
1.71	0.25329	6.91839	-4.48319	25.3823
1.712	-3.03642	8.30547	-3.07924	49.8578
1.714	-5.7448	8.21699	-1.03134	60.8372
1.716	-7.26585	6.81797	1.21637	55.4483
1.718	-7.24055	4.48937	3.18543	35.2607
1.72	-5.63094	1.73831	4.46831	5.81867
1.722	-2.72356	-0.90762	4.8128	-24.9027
1.724	0.92661	-3.00055	4.16635	-48.6749
1.726	4.60403	-4.24882	2.67381	-59.2413
1.728	7.57847	-4.55774	0.63496	-53.9756
1.73	9.25226	-4.02799	-1.55868	-34.5324
1.732	9.27167	-2.91609	-3.4907	-6.30901
1.734	7.58867	-1.56599	-4.78395	23.1004
1.736	4.46551	-0.32577	-5.15822	45.9666
1.738	0.42694	0.53339	-4.48629	56.4533
1.74	-3.83895	0.87621	-2.83107	52.0832
1.742	-7.60259	0.727	-0.45525	34.2897
1.744	-10.2166	0.25771	2.20143	7.94784
1.746	-11.224	-0.26127	4.58517	-19.9647
1.748	-10.435	-0.54012	6.12934	-42.2155
1.75	-7.95667	-0.35725	6.38753	-53.187
1.752	-4.16931	0.3661	5.16518	-50.2908
1.754	0.33787	1.52725	2.60721	-34.5623
1.756	4.86124	2.85191	-0.78893	-10.305
1.758	8.69554	3.95424	-4.25755	16.099
1.76	11.2446	4.43073	-6.94021	37.8768
1.762	12.1111	3.96951	-8.1026	49.5945
1.764	11.1561	2.44958	-7.34032	48.5069
1.766	8.52248	0.00155	-4.71163	35.1799
1.768	4.61452	-2.98576	-0.75818	13.2504
1.77	0.03719	-5.92633	3.60265	-11.5747
1.772	-4.49936	-8.15416	7.29382	-33
1.774	-8.29342	-9.06828	9.34827	-45.733
1.776	-10.7749	-8.27927	9.16875	-46.7871
1.778	-11.5985	-5.72133	6.70552	-36.1671
1.78	-10.6925	-1.70058	2.49344	-16.7709
1.782	-8.26308	3.13377	-2.46456	6.41666
1.784	-4.751	7.8987	-6.94551	27.6006
1.786	-0.74904	11.6449	-9.82568	41.6047
1.788	3.10311	13.5413	-10.3745	45.1137
1.79	6.22971	13.0503	-8.43448	37.4485
1.792	8.21906	10.0629	-4.45084	20.6832
1.794	8.88908	4.95587	0.63955	-0.91589
1.796	8.29905	-1.45065	5.63152	-21.968
1.798	6.70848	-8.02614	9.33919	-37.3061
1.8	4.50241	-13.5387	10.8811	-43.2425
1.802	2.09109	-16.8944	9.89189	-38.4544
1.804	-0.17891	-17.3577	6.60122	-24.2773
1.806	-2.07902	-14.7088	1.77069	-4.3409
1.808	-3.5147	-9.30056	-3.4887	16.3613
1.81	-4.50081	-2.00763	-7.97176	32.7177
1.812	-5.10925	5.92049	-10.6525	40.7607
1.814	-5.40817	13.0776	-10.9109	38.6347
1.816	-5.42124	18.1548	-8.67333	27.0241
1.818	-5.10544	20.1829	-4.43219	8.94852
1.82	-4.36778	18.7163	0.85779	-11.015
1.822	-3.11303	13.9234	5.98812	-27.8943
1.824	-1.30453	6.57189	9.7712	-37.5685
1.826	0.9826	-2.09365	11.3181	-37.7799
1.828	3.54261	-10.5656	10.2493	-28.6599
1.83	6.05218	-17.3364	6.79549	-12.6537
1.832	8.10328	-21.1719	1.75244	6.12718
1.834	9.26255	-21.3447	-3.70439	22.9662
1.836	9.15836	-17.7747	-8.29515	33.7344
1.838	7.57445	-11.0502	-10.94	35.9095
1.84	4.53104	-2.32856	-11.0168	29.1677
1.842	0.33545	6.86466	-8.50744	15.4089
1.844	-4.42506	14.9063	-4.00675	-1.77971
1.846	-8.96059	20.3665	1.41394	-18.0669
1.848	-12.4178	22.2682	6.45695	-29.4697
1.85	-14.0478	20.2617	9.90877	-33.3081
1.852	-13.3674	14.6884	10.944	-28.8298
1.854	-10.2827	6.52161	9.33379	-17.3446
1.856	-5.14427	-2.80258	5.50518	-1.86114
1.858	1.27496	-11.6365	0.43431	13.6892
1.86	7.8979	-18.4114	-4.60328	25.4452
1.862	13.5362	-21.9174	-8.36419	30.5627
1.864	17.1116	-21.5215	-9.95841	27.8977
1.866	17.8652	-17.2851	-9.07033	18.2681
1.868	15.516	-9.95712	-6.02247	4.23467
1.87	10.3368	-0.84575	-1.66689	-10.5552
1.872	3.13398	8.41204	2.86078	-22.3008
1.874	-4.87286	16.1444	6.44496	-28.0223
1.876	-12.2731	20.9482	8.26777	-26.3353
1.878	-17.7347	21.9468	7.99469	-17.8127
1.88	-20.2503	18.9527	5.82207	-4.83095
1.882	-19.3218	12.5035	2.39288	9.07225
1.884	-15.0538	3.77322	-1.38561	20.1627
1.886	-8.1429	-5.6367	-4.57977	25.5281
1.888	0.24417	-13.9921	-6.45559	23.8604
1.89	8.67527	-19.7516	-6.64228	15.7966
1.892	15.697	-21.8566	-5.20577	3.71721
1.894	20.085	-19.9266	-2.6085	-8.94126
1.896	21.0606	-14.3305	0.43758	-18.6632
1.898	18.4383	-6.11685	3.15933	-22.8379
1.9	12.6677	3.18446	4.91117	-20.4744
1.902	4.75195	11.8495	5.32497	-12.4517
1.904	-3.93383	18.2812	4.38764	-1.23406
1.906	-11.8838	21.3065	2.42228	9.86914
1.908	-17.7292	20.3926	-0.01644	17.6718
1.91	-20.4789	15.7374	-2.29334	20.0222
1.912	-19.6891	8.22601	-3.84623	16.3984
1.914	-15.5351	-0.73867	-4.32107	8.03151
1.916	-8.7788	-9.49781	-3.64975	-2.47185
1.918	-0.63336	-16.4448	-2.05663	-11.9113
1.92	7.45739	-20.3197	0.00486	-17.4442
1.922	14.0771	-20.4395	1.97192	-17.432
1.924	18.0853	-16.8209	3.32069	-11.9321
1.926	18.8225	-10.1673	3.70602	-2.6831
1.928	16.2367	-1.72832	3.0563	7.42042
1.93	10.884	6.93646	1.58905	15.204
1.932	3.80462	14.2464	-0.25659	18.1811
1.934	-3.6781	18.8876	-1.95038	15.3182
1.936	-10.203	20.0469	-3.02378	7.37731
1.938	-14.6279	17.5497	-3.20263	-3.27441
1.94	-16.2378	11.8842	-2.48253	-13.3506
1.942	-14.8618	4.10904	-1.11865	-19.6289
1.944	-10.8803	-4.34229	0.46592	-19.9478
1.946	-5.133	-11.9206	1.81767	-13.9116
1.948	1.24968	-17.2437	2.5867	-3.08078
1.95	7.06245	-19.3527	2.61768	9.43029
1.952	11.2513	-17.8858	1.97126	19.8383
1.954	13.1021	-13.144	0.8805	24.814
1.956	12.365	-6.03618	-0.33418	22.5193
1.958	9.29319	2.09494	-1.36486	13.2388
1.96	4.58749	9.72676	-1.99153	-0.6187
1.962	-0.74642	15.445	-2.11598	-15.1572
1.964	-5.61331	18.2103	-1.76079	-26.0972
1.966	-9.05862	17.5531	-1.04256	-30.0284
1.968	-10.452	13.6577	-0.13312	-25.4547
1.97	-9.59846	7.3164	0.77392	-13.3048
1.972	-6.7613	-0.23535	1.49436	3.25114
1.974	-2.60491	-7.56707	1.88781	19.6472
1.976	1.94388	-13.3239	1.88245	31.2131
1.978	5.89356	-16.4751	1.48095	34.5141
1.98	8.40256	-16.5	0.75523	28.3522
1.982	8.95357	-13.477	-0.1684	14.1538
1.984	7.45503	-8.05696	-1.12013	-4.37554
1.986	4.26142	-1.32734	-1.90332	-22.2486
1.988	0.09247	5.41144	-2.32581	-34.5661
1.99	-4.12677	10.9069	-2.23983	-37.8663
1.992	-7.46145	14.1885	-1.58714	-31.0868
1.994	-9.16419	14.7383	-0.43793	-15.8764
1.996	-8.83759	12.5705	0.99139	3.8231
1.998	-6.51913	8.20497	2.35718	22.8226
2	-2.67363	2.55	3.25816	36.0813
2.002	1.9005	-3.28499	3.35091	40.0557
2.004	6.236	-8.21193	2.48063	33.638
2.006	9.40198	-11.3696	0.77156	18.44
2.008	10.7037	-12.2743	-1.37197	-1.64126
2.01	9.83434	-10.8909	-3.35472	-21.4479
2.012	6.93948	-7.61512	-4.55038	-35.8966
2.014	2.58162	-3.17702	-4.50093	-41.2874
2.016	-2.38728	1.51763	-3.09253	-36.2294
2.018	-7.00232	5.57308	-0.63095	-21.9727
2.02	-10.3745	8.27735	2.21995	-2.08218
2.022	-11.8537	9.23111	4.62165	18.4593
2.024	-11.147	8.40299	5.8136	34.4958
2.026	-8.37473	6.10615	5.35579	41.9925
2.028	-4.04583	2.91247	3.28089	39.0357
2.03	1.04212	-0.48088	0.11614	26.3107
2.032	5.94859	-3.40216	-3.24887	6.9339
2.034	9.76632	-5.33899	-5.81792	-14.3174
2.036	11.8032	-6.0262	-6.78623	-32.1796
2.038	11.7096	-5.47683	-5.7985	-42.1972
2.04	9.53738	-3.95262	-3.07996	-41.8232
2.042	5.72644	-1.88258	0.61332	-31.0592
2.044	1.01327	0.24622	4.21435	-12.48
2.046	-3.7198	1.99446	6.6605	9.37216
2.048	-7.61847	3.0564	7.20916	29.0886
2.05	-10.0172	3.31069	5.67283	41.7343
2.052	-10.5616	2.81927	2.48931	44.0847
2.054	-9.26213	1.79089	-1.40419	35.4607
2.056	-6.46735	0.52285	-4.85803	17.9331
2.058	-2.77211	-0.66949	-6.86111	-4.16979
2.06	1.11624	-1.51965	-6.84674	-25.3234
2.062	4.51545	-1.8624	-4.85778	-40.1963
2.064	6.8892	-1.66102	-1.52185	-45.0169
2.066	7.93308	-1.00879	2.14999	-38.5512
2.068	7.6048	-0.09733	5.07125	-22.4367
2.07	6.10312	0.83475	6.4045	-0.76889
2.072	3.80862	1.55552	5.81504	20.9486
2.074	1.19197	1.89081	3.56009	37.221
2.076	-1.29062	1.75999	0.3812	43.9827
2.078	-3.27878	1.18586	-2.74409	39.6329
2.08	-4.55211	0.28517	-4.90076	25.4239
2.082	-5.04271	-0.76023	-5.51487	5.10598
2.084	-4.81801	-1.73813	-4.50364	-16.0692
2.086	-4.0365	-2.44654	-2.25972	-32.7295
2.088	-2.89982	-2.73439	0.49619	-40.7711
2.09	-1.60371	-2.52386	2.94305	-38.397
2.092	-0.29966	-1.82574	4.40307	-26.5334
2.094	0.91182	-0.74018	4.52366	-8.51796
2.096	1.97134	0.55962	3.35413	10.8634
2.098	2.83953	1.85329	1.30214	26.6988
2.1	3.47637	2.90986	-1.00385	35.2231
2.102	3.82701	3.53076	-2.89902	34.7201
2.104	3.82118	3.58764	-3.86677	25.8321
2.106	3.39225	3.0474	-3.67458	11.2407
2.108	2.50602	1.98178	-2.42748	-5.15121
2.11	1.19285	0.55924	-0.52254	-19.2829
2.112	-0.43007	-0.98298	1.46676	-27.9492
2.114	-2.16307	-2.38915	2.955	-29.5045
2.116	-3.74841	-3.43576	3.50967	-24.1177
2.118	-4.9104	-3.96862	2.98007	-13.5674
2.12	-5.41036	-3.92392	1.54065	-0.67303
2.122	-5.09342	-3.32801	-0.3594	11.4612
2.124	-3.92704	-2.28115	-2.1271	20.1823
2.126	-2.03461	-0.93302	-3.20309	23.8332
2.128	0.3145	0.54024	-3.24186	22.0051
2.13	2.74684	1.9551	-2.22578	15.4932
2.132	4.84237	3.13663	-0.47192	6.01337
2.134	6.21105	3.93518	1.4612	-4.23034
2.136	6.57065	4.24058	2.94581	-13.025
2.138	5.80307	3.99587	3.48184	-18.5889
2.14	3.9843	3.20918	2.86128	-19.8967
2.142	1.38613	1.96019	1.2483	-16.8451
2.144	-1.55707	0.39933	-0.857	-10.2364
2.146	-4.31777	-1.26805	-2.77313	-1.59357
2.148	-6.37223	-2.81324	-3.85477	7.16298
2.15	-7.30168	-4.01994	-3.70593	14.1175
2.152	-6.88132	-4.71437	-2.317	17.7614
2.154	-5.13824	-4.78613	-0.07735	17.3224
2.156	-2.35429	-4.2025	2.34067	12.9498
2.158	0.96884	-3.01675	4.17748	5.68562
2.16	4.19346	-1.36726	4.81578	-2.76466
2.162	6.67376	0.53736	3.97706	-10.4215
2.164	7.88871	2.44183	1.82371	-15.4916
2.166	7.55859	4.07467	-1.06927	-16.798
2.168	5.71861	5.18753	-3.86558	-14.0776
2.17	2.7133	5.59504	-5.70425	-8.0526
2.172	-0.87085	5.20727	-5.95701	-0.24627
2.174	-4.31977	4.0472	-4.43296	7.40634
2.176	-6.93977	2.25151	-1.46164	13.0437
2.178	-8.20165	0.05801	2.17384	15.3389
2.18	-7.84867	-2.22211	5.44245	13.8235
2.182	-5.9535	-4.24652	7.35604	8.98753
2.184	-2.90982	-5.69451	7.25809	2.13269
2.186	0.65612	-6.32378	5.03364	-4.97544
2.188	4.02457	-6.01273	1.18031	-10.565
2.19	6.52935	-4.78627	-3.28975	-13.3093
2.192	7.68797	-2.81492	-7.10967	-12.6472
2.194	7.30078	-0.38604	-9.11567	-8.8937
2.196	5.495	2.13981	-8.60144	-3.12558
2.198	2.69289	4.38418	-5.56031	3.12361
2.2	-0.49312	6.00636	-0.73495	8.27183
2.202	-3.3958	6.75483	4.5599	11.0943
2.204	-5.43245	6.50806	8.80189	11.0146
2.206	-6.22883	5.29152	10.7107	8.21174
2.208	-5.68732	3.27249	9.63551	3.52868
2.21	-3.99587	0.736	5.76549	-1.77475
2.212	-1.58078	-1.95539	0.10221	-6.35335
2.214	0.99601	-4.40743	-5.79853	-9.10886
2.216	3.16525	-6.24741	-10.2535	-9.44432
2.218	4.47474	-7.17788	-11.9332	-7.38601
2.22	4.67399	-7.02785	-10.2636	-3.55376
2.222	3.75945	-5.78863	-5.6262	1.01019
2.224	1.97044	-3.62342	0.71762	5.11448
2.226	-0.26575	-0.84983	6.97603	7.72474
2.228	-2.42831	2.10346	11.3442	8.21771
2.23	-4.02151	4.76093	12.5374	6.52878
2.232	-4.6838	6.67876	10.1793	3.16288
2.234	-4.25637	7.52547	4.92884	-0.94313
2.236	-2.81193	7.1472	-1.70593	-4.66952
2.238	-0.63663	5.60026	-7.81402	-7.01368
2.24	1.82862	3.14325	-11.6504	-7.36056
2.242	4.07633	0.19408	-12.1512	-5.64866
2.244	5.62838	-2.74361	-9.23451	-2.38391
2.246	6.13027	-5.16913	-3.80597	1.50088
2.248	5.4294	-6.67484	2.53032	4.90259
2.25	3.61595	-7.02093	7.9573	6.85848
2.252	1.00599	-6.17712	10.9801	6.82445
2.254	-1.92843	-4.32674	10.8435	4.82804
2.256	-4.65228	-1.82591	7.71522	1.45345
2.258	-6.66563	0.86771	2.59724	-2.33093
2.26	-7.58779	3.28015	-2.99361	-5.44802
2.262	-7.22241	5.00625	-7.47565	-7.0186
2.264	-5.59058	5.78107	-9.65657	-6.60586
2.266	-2.93357	5.52325	-9.05262	-4.32764
2.268	0.31821	4.34068	-5.98671	-0.81905
2.27	3.60886	2.49649	-1.45534	2.94715
2.272	6.35467	0.35163	3.19007	5.93207
2.274	8.05236	-1.7025	6.64452	7.32069
2.276	8.37492	-3.31435	8.02478	6.7388
2.278	7.23792	-4.23246	7.09706	4.34345
2.28	4.82122	-4.34116	4.29621	0.77432
2.282	1.54133	-3.67293	0.55051	-3.02409
2.284	-2.02145	-2.39519	-3.0265	-6.05823
2.286	-5.22151	-0.7765	-5.47568	-7.54211
2.288	-7.46644	0.86729	-6.24343	-7.09906
2.29	-8.3296	2.2359	-5.28689	-4.85248
2.292	-7.6381	3.09526	-3.03126	-1.38502
2.294	-5.5127	3.31478	-0.20322	2.4209
2.296	-2.35442	2.88611	2.39593	5.61355
2.298	1.22531	1.91992	4.10994	7.41367
2.3	4.5286	0.62255	4.59479	7.40032
2.302	6.90999	-0.74261	3.87546	5.60348
2.304	7.90226	-1.90337	2.28582	2.48487
2.306	7.30554	-2.62818	0.33399	-1.18465
2.308	5.22767	-2.77539	-1.4576	-4.51953
2.31	2.07173	-2.32587	-2.68415	-6.73148
2.312	-1.53495	-1.38739	-3.13876	-7.3169
2.314	-4.86095	-0.17214	-2.83048	-6.177
2.316	-7.22015	1.05048	-1.94435	-3.63379
2.318	-8.11277	2.01629	-0.76221	-0.34087
2.32	-7.32813	2.52316	0.41985	2.88855
2.322	-4.98981	2.47256	1.35831	5.29727
2.324	-1.54132	1.89001	1.90456	6.37875
2.326	2.3324	0.91771	2.01519	5.98785
2.328	5.84539	-0.2233	1.73852	4.34597
2.33	8.27209	-1.28632	1.18577	1.94243
2.332	9.09558	-2.05144	0.49455	-0.63138
2.334	8.11725	-2.36998	-0.20383	-2.84208
2.336	5.5021	-2.1889	-0.80525	-4.32602
2.338	1.74692	-1.55789	-1.23932	-4.92895
2.34	-2.42223	-0.61581	-1.46694	-4.6775
2.342	-6.20606	0.43849	-1.46723	-3.71012
2.344	-8.89852	1.38645	-1.2347	-2.21043
2.346	-10.0213	2.03481	-0.78505	-0.37249
2.348	-9.40163	2.25368	-0.16544	1.58998
2.35	-7.18796	1.99873	0.53468	3.41975
2.352	-3.79722	1.31916	1.18751	4.80879
2.354	0.18688	0.34671	1.64242	5.43117
2.356	4.12734	-0.72866	1.7618	5.03009
2.358	7.43772	-1.69029	1.47359	3.52687
2.36	9.6618	-2.32994	0.80697	1.10132
2.362	10.5235	-2.49077	-0.09532	-1.79704
2.364	9.93746	-2.10573	-1.00422	-4.52592
2.366	7.99336	-1.22197	-1.67079	-6.4047
2.368	4.93027	0.000742824	-1.90429	-6.90686
2.37	1.11148	1.3174	-1.63684	-5.81988
2.372	-3.00209	2.44293	-0.94896	-3.3263
2.374	-6.89498	3.11535	-0.04168	0.02109
2.376	-10.0477	3.15585	0.82386	3.43119
2.378	-11.9963	2.51309	1.40787	6.08198
2.38	-12.3992	1.28249	1.56636	7.33618
2.382	-11.0974	-0.30598	1.29228	6.90197
2.384	-8.16196	-1.93427	0.71244	4.90227
2.386	-3.90512	-3.26163	0.03548	1.8384
2.388	1.14572	-3.99589	-0.52766	-1.54641
2.39	6.30933	-3.95858	-0.83417	-4.46519
2.392	10.8431	-3.12798	-0.84824	-6.2852
2.394	14.0508	-1.64768	-0.63805	-6.6703
2.396	15.3855	0.20388	-0.33772	-5.63692
2.398	14.5468	2.07017	-0.08531	-3.51307
2.4	11.5472	3.58749	0.03593	-0.82535
2.402	6.727	4.45906	0.02561	1.84514
2.404	0.71955	4.51475	-0.03977	3.99171
2.406	-5.63318	3.74315	-0.05062	5.27084
2.408	-11.4004	2.29048	0.07432	5.53591
2.41	-15.7009	0.42874	0.3378	4.82167
2.412	-17.8397	-1.49875	0.6516	3.30909
2.414	-17.4173	-3.14417	0.86872	1.27444
2.416	-14.403	-4.21869	0.84395	-0.96027
2.418	-9.15729	-4.54392	0.50277	-3.06579
2.42	-2.39523	-4.08051	-0.11014	-4.72434
2.422	4.9077	-2.93142	-0.82761	-5.6424
2.424	11.6535	-1.31617	-1.40989	-5.58178
2.426	16.7904	0.47534	-1.62824	-4.42208
2.428	19.4868	2.1346	-1.3478	-2.24295
2.43	19.2763	3.38492	-0.59132	0.62673
2.432	16.1427	4.02487	0.44642	3.63037
2.434	10.5316	3.96172	1.45031	6.07976
2.436	3.28778	3.22794	2.08724	7.32043
2.438	-4.47421	1.97226	2.11911	6.91728
2.44	-11.5455	0.4314	1.48614	4.80662
2.442	-16.8224	-1.11076	0.34139	1.37824
2.444	-19.4892	-2.37682	-0.98402	-2.58125
2.446	-19.1555	-3.15167	-2.08032	-6.07062
2.448	-15.9191	-3.32202	-2.58734	-8.14243
2.45	-10.3437	-2.89456	-2.31248	-8.19041
2.452	-3.35727	-1.98875	-1.30419	-6.14453
2.454	3.90959	-0.8062	0.15325	-2.51227
2.456	10.3189	0.41596	1.62365	1.75074
2.458	14.9154	1.4551	2.64778	5.50962
2.46	17.0759	2.14238	2.88429	7.77155
2.462	16.5941	2.38484	2.22584	7.96429
2.464	13.6947	2.17491	0.84682	6.09334
2.466	8.9746	1.58416	-0.84338	2.73448
2.468	3.27888	0.74926	-2.32344	-1.14306
2.47	-2.45524	-0.15442	-3.12127	-4.46335
2.472	-7.35932	-0.9483	-2.96259	-6.35739
2.474	-10.7776	-1.48628	-1.86197	-6.41184
2.476	-12.3651	-1.67985	-0.13078	-4.7672
2.478	-12.109	-1.51256	1.70717	-2.04504
2.48	-10.287	-1.04281	3.07363	0.86967
2.482	-7.37739	-0.38775	3.5143	3.12015
2.484	-3.94219	0.30479	2.84764	4.1409
2.486	-0.50914	0.88772	1.23791	3.81204
2.488	2.51565	1.24523	-0.84371	2.45785
2.49	4.88267	1.31516	-2.75444	0.69412
2.492	6.48842	1.09893	-3.87525	-0.81474
2.494	7.33528	0.65884	-3.80951	-1.59603
2.496	7.48351	0.10129	-2.51963	-1.51762
2.498	7.00941	-0.45221	-0.35841	-0.79704
2.5	5.98162	-0.8952	2.02529	0.12262
2.502	4.46225	-1.15368	3.88317	0.76809
2.504	2.52949	-1.19339	4.60266	0.82589
2.506	0.30286	-1.02239	3.90737	0.25528
2.508	-2.04136	-0.68731	1.9559	-0.70496
2.51	-4.26688	-0.25872	-0.69484	-1.64098
2.512	-6.09929	0.18955	-3.24763	-2.13974
2.514	-7.2711	0.59668	-4.90324	-1.95185
2.516	-7.57349	0.9216	-5.11122	-1.07392
2.518	-6.90874	1.13863	-3.75236	0.25607
2.52	-5.32871	1.2298	-1.19193	1.65332
2.522	-3.03438	1.18491	1.81707	2.72024
2.524	-0.33909	0.99877	4.35997	3.16275
2.526	2.38102	0.67068	5.64643	2.86146
2.528	4.74547	0.21085	5.25954	1.88525
2.53	6.43183	-0.35028	3.29325	0.46144
2.532	7.22655	-0.95558	0.32282	-1.08999
2.534	7.04741	-1.52187	-2.77479	-2.44101
2.536	5.95149	-1.95113	-5.08582	-3.31986
2.538	4.12532	-2.14557	-5.93232	-3.55332
2.54	1.84951	-2.0242	-5.07214	-3.08728
2.542	-0.54891	-1.54436	-2.76302	-1.99001
2.544	-2.74645	-0.71848	0.3242	-0.44577
2.546	-4.47304	0.37163	3.30756	1.266
2.548	-5.54448	1.57086	5.34691	2.80902
2.55	-5.88026	2.66977	5.88188	3.84832
2.552	-5.49997	3.44073	4.78624	4.12259
2.554	-4.50472	3.68256	2.39389	3.51848
2.556	-3.0525	3.26788	-0.60939	2.11652
2.558	-1.32932	2.18586	-3.39229	0.18918
2.56	0.46787	0.56638	-5.21105	-1.85076
2.562	2.14668	-1.33124	-5.60754	-3.5383
2.564	3.533	-3.1571	-4.51945	-4.46583
2.566	4.48437	-4.53709	-2.2801	-4.38848
2.568	4.9019	-5.15598	0.48753	-3.29511
2.57	4.7403	-4.83245	3.04944	-1.42564
2.572	4.01172	-3.56765	4.75849	0.77654
2.574	2.79467	-1.5573	5.21577	2.77438
2.576	1.22789	0.83937	4.35814	4.07636
2.578	-0.50389	3.17007	2.45299	4.36827
2.58	-2.18534	4.98236	0.01221	3.59852
2.582	-3.59251	5.91441	-2.35078	1.98936
2.584	-4.5227	5.76668	-4.07619	-0.02352
2.586	-4.82789	4.54446	-4.78551	-1.90697
2.588	-4.44076	2.45927	-4.35793	-3.1775
2.59	-3.3983	-0.10761	-2.93789	-3.53543
2.592	-1.84891	-2.67379	-0.87909	-2.94605
2.594	-0.03214	-4.74948	1.34558	-1.64437
2.596	1.7643	-5.93777	3.24672	-0.06139
2.598	3.25812	-6.01702	4.41556	1.31162
2.6	4.22163	-4.98149	4.60016	2.07978
2.602	4.51443	-3.03891	3.75533	2.07435
2.604	4.10483	-0.56367	2.05377	1.39588
2.606	3.07561	1.97607	-0.14651	0.36896
2.608	1.60337	4.10515	-2.37114	-0.57983
2.61	-0.07557	5.42993	-4.12637	-1.07702
2.612	-1.69986	5.7123	-5.00031	-0.93794
2.614	-3.01653	4.9159	-4.75668	-0.23821
2.616	-3.81885	3.213	-3.39828	0.713
2.618	-3.97938	0.9461	-1.18334	1.48952
2.62	-3.47514	-1.4398	1.41168	1.70443
2.622	-2.39474	-3.48542	3.7914	1.16157
2.624	-0.92429	-4.80543	5.37925	-0.05274
2.626	0.67638	-5.16361	5.75461	-1.57689
2.628	2.11994	-4.51501	4.76523	-2.88503
2.63	3.15214	-3.01067	2.58302	-3.46441
2.632	3.59513	-0.96748	-0.31942	-2.99811
2.634	3.37622	1.19702	-3.27096	-1.49077
2.636	2.53864	3.05046	-5.55566	0.70552
2.638	1.23164	4.23473	-6.58556	2.97595
2.64	-0.31245	4.53861	-6.05068	4.62509
2.642	-1.81177	3.9368	-4.00772	5.09722
2.644	-2.9807	2.58709	-0.88827	4.15926
2.646	-3.58559	0.79022	2.58268	1.98696
2.648	-3.4958	-1.07711	5.54973	-0.87084
2.65	-2.71282	-2.63906	7.23949	-3.64465
2.652	-1.37148	-3.59618	7.16616	-5.56446
2.654	0.28297	-3.78666	5.27205	-6.07839
2.656	1.94037	-3.21262	1.96904	-5.01127
2.658	3.28745	-2.03026	-1.94207	-2.62004
2.66	4.06431	-0.5126	-5.4647	0.4762
2.662	4.11145	1.0098	-7.6619	3.47163
2.664	3.40147	2.21751	-7.91373	5.59696
2.666	2.04164	2.86899	-6.10134	6.32579
2.668	0.25305	2.85412	-2.6597	5.50224
2.67	-1.66344	2.21559	1.52345	3.36105
2.672	-3.37908	1.13399	5.33937	0.45215
2.674	-4.59042	-0.11648	7.75933	-2.51083
2.676	-5.06982	-1.23288	8.12153	-4.82897
2.678	-4.70757	-1.95527	6.31665	-5.97891
2.68	-3.53383	-2.12707	2.82801	-5.72731
2.682	-1.71885	-1.72949	-1.39219	-4.17122
2.684	0.45211	-0.88354	-5.18487	-1.70353
2.686	2.6246	0.17923	-7.5098	1.09064
2.688	4.4349	1.17575	-7.7433	3.57274
2.69	5.57352	1.84241	-5.85569	5.19719
2.692	5.84042	1.99924	-2.4178	5.63124
2.694	5.18211	1.59284	1.56976	4.81615
2.696	3.6995	0.71315	4.97236	2.9623
2.698	1.62832	-0.42923	6.85177	0.49345
2.7	-0.70445	-1.55533	6.73643	-2.04591
2.702	-2.93525	-2.38567	4.74869	-4.10282
2.704	-4.72419	-2.70504	1.54921	-5.23102
2.706	-5.80554	-2.40715	-1.8818	-5.18835
2.708	-6.02339	-1.52293	-4.55029	-3.99193
2.71	-5.35424	-0.22239	-5.74201	-1.91636
2.712	-3.90806	1.22329	-5.21498	0.57088
2.714	-1.90924	2.50447	-3.24371	2.90903
2.716	0.3362	3.34063	-0.51255	4.5673
2.718	2.49165	3.53969	2.11549	5.16876
2.72	4.24489	3.03804	3.87141	4.57862
2.722	5.3573	1.91331	4.30711	2.93921
2.724	5.69445	0.37101	3.4145	0.64024
2.726	5.23613	-1.29524	1.59835	-1.77336
2.728	4.07048	-2.76153	-0.48532	-3.73013
2.73	2.37983	-3.73607	-2.1595	-4.7688
2.732	0.41195	-4.01863	-2.94251	-4.65288
2.734	-1.55445	-3.54334	-2.68178	-3.42982
2.736	-3.24787	-2.39527	-1.57403	-1.42054
2.738	-4.44193	-0.7959	-0.07616	0.86243
2.74	-4.99072	0.94048	1.26648	2.85033
2.742	-4.8482	2.47266	2.00549	4.06613
2.744	-4.06554	3.50364	1.92751	4.2421
2.746	-2.77418	3.84095	1.11281	3.37971
2.748	-1.16589	3.44011	-0.10375	1.74005
2.75	0.53394	2.40944	-1.2547	-0.23235
2.752	2.09786	0.97996	-1.90606	-2.03228
2.754	3.32285	-0.54865	-1.80652	-3.22722
2.756	4.05696	-1.87413	-0.97314	-3.56134
2.758	4.21461	-2.75196	0.31249	-3.00415
2.76	3.79032	-3.03936	1.60225	-1.74142
2.762	2.8652	-2.72009	2.43136	-0.11778
2.764	1.5889	-1.90308	2.4734	1.44944
2.766	0.15298	-0.79157	1.65327	2.56682
2.768	-1.23503	0.36556	0.1778	2.96102
2.77	-2.37984	1.32863	-1.5173	2.5512
2.772	-3.12441	1.91658	-2.89517	1.47453
2.774	-3.36799	2.03957	-3.48398	0.05137
2.776	-3.08637	1.71426	-3.03029	-1.30479
2.778	-2.34017	1.05599	-1.59172	-2.21106
2.78	-1.26655	0.2474	0.45951	-2.42843
2.782	-0.06039	-0.50563	2.53007	-1.93115
2.784	1.05599	-1.02692	3.98196	-0.91256
2.786	1.87537	-1.21058	4.33266	0.28508
2.788	2.24934	-1.04062	3.41492	1.2864
2.79	2.12567	-0.59148	1.44351	1.80512
2.792	1.56655	-0.00408	-1.03168	1.73309
2.794	0.73792	0.55217	-3.28707	1.16167
2.796	-0.13309	0.91994	-4.64928	0.33357
2.798	-0.81957	0.99175	-4.70436	-0.45082
2.8	-1.15689	0.73595	-3.42207	-0.94294
2.802	-1.08095	0.20582	-1.16546	-1.03384
2.804	-0.63972	-0.47172	1.41532	-0.78282
2.806	0.01959	-1.12705	3.57993	-0.37627
2.808	0.69173	-1.58559	4.72042	-0.03163
2.81	1.16762	-1.70824	4.53833	0.1017
2.812	1.29277	-1.42728	3.12165	0.00643
2.814	1.00876	-0.76451	0.9021	-0.19973
2.816	0.37045	0.16778	-1.48032	-0.32478
2.818	-0.46263	1.18774	-3.36762	-0.20065
2.82	-1.26982	2.08089	-4.27128	0.22552
2.822	-1.83466	2.64646	-3.99743	0.84221
2.824	-2.0049	2.74208	-2.68384	1.40296
2.826	-1.73011	2.31521	-0.74402	1.62265
2.828	-1.06495	1.41714	1.26431	1.3003
2.83	-0.15407	0.19366	2.80438	0.41934
2.832	0.79828	-1.14403	3.50571	-0.81816
2.834	1.57701	-2.3566	3.25302	-2.0404
2.836	2.00824	-3.21983	2.19499	-2.82391
2.838	2.00485	-3.56633	0.67796	-2.84429
2.84	1.58433	-3.31778	-0.86646	-2.00125
2.842	0.86433	-2.4989	-2.04363	-0.46339
2.844	0.03031	-1.23329	-2.59433	1.37287
2.846	-0.7136	0.27813	-2.45125	2.99078
2.848	-1.20083	1.78937	-1.73599	3.89808
2.85	-1.34169	3.05079	-0.69864	3.77418
2.852	-1.13711	3.85041	0.36904	2.58189
2.854	-0.67306	4.04357	1.21246	0.60086
2.856	-0.09723	3.57707	1.67301	-1.64381
2.858	0.41893	2.50594	1.7117	-3.5303
2.86	0.72552	0.9901	1.39204	-4.51988
2.862	0.73536	-0.73099	0.83965	-4.31681
2.864	0.4467	-2.37467	0.19685	-2.95871
2.866	-0.05831	-3.66015	-0.4119	-0.80685
2.868	-0.6347	-4.35619	-0.89622	1.55666
2.87	-1.11289	-4.3239	-1.19753	3.49443
2.872	-1.34208	-3.54656	-1.27904	4.49546
2.874	-1.22633	-2.13892	-1.12116	4.31681
2.876	-0.75049	-0.33074	-0.73277	3.0433
2.878	0.01053	1.56844	-0.16841	1.05106
2.88	0.90616	3.2224	0.46649	-1.10783
2.882	1.73847	4.3305	1.02638	-2.8667
2.884	2.3075	4.68262	1.36296	-3.7986
2.886	2.46471	4.20142	1.37032	-3.72648
2.888	2.14564	2.96035	1.02336	-2.75829
2.89	1.37987	1.17466	0.39449	-1.22882
2.892	0.28831	-0.83402	-0.359	0.41777
2.894	-0.93801	-2.69608	-1.03217	1.76852
2.896	-2.0732	-4.06658	-1.43199	2.54909
2.898	-2.90127	-4.69514	-1.43774	2.66732
2.9	-3.26268	-4.47022	-1.04293	2.2027
2.902	-3.08125	-3.43774	-0.36218	1.35339
2.904	-2.37729	-1.79345	0.40323	0.36205
2.906	-1.26055	0.15396	1.03204	-0.54865
2.908	0.09081	2.04333	1.35311	-1.21534
2.91	1.45872	3.52892	1.29023	-1.55242
2.912	2.62153	4.34382	0.87892	-1.55462
2.914	3.39011	4.34994	0.24959	-1.28285
2.916	3.63901	3.56598	-0.41552	-0.8396
2.918	3.32359	2.16215	-0.93369	-0.33504
2.92	2.48608	0.42255	-1.16869	0.14239
2.922	1.24952	-1.31459	-1.06932	0.53555
2.924	-0.19886	-2.72522	-0.68059	0.81007
2.926	-1.63654	-3.56372	-0.1282	0.94791
2.928	-2.83158	-3.70795	0.42	0.9438
2.93	-3.58259	-3.17536	0.8105	0.80495
2.932	-3.75457	-2.11297	0.94855	0.55126
2.934	-3.30865	-0.76018	0.81498	0.21524
2.936	-2.31605	0.60579	0.46463	-0.15893
2.938	-0.95034	1.72755	0.00939	-0.51222
2.94	0.54186	2.41767	-0.41387	-0.77433
2.942	1.88828	2.59259	-0.68449	-0.88172
2.944	2.84563	2.28095	-0.73504	-0.80235
2.946	3.25422	1.60599	-0.56729	-0.55209
2.948	3.06558	0.74826	-0.24816	-0.19236
2.95	2.34853	-0.09851	0.11382	0.18639
2.952	1.27806	-0.77441	0.40432	0.4885
2.954	0.0923	-1.18399	0.53895	0.64358
2.956	-0.96121	-1.30297	0.49016	0.62745
2.958	-1.68256	-1.17042	0.29539	0.4652
2.96	-1.96831	-0.86822	0.03987	0.22041
2.962	-1.82746	-0.495	-0.17831	-0.02715
2.964	-1.36285	-0.14112	-0.29078	-0.20929
2.966	-0.73742	0.13093	-0.2821	-0.28968
2.968	-0.12486	0.29383	-0.18587	-0.27216
2.97	0.33751	0.35075	-0.06087	-0.19021
2.972	0.5784	0.32519	0.03877	-0.08613
2.974	0.60253	0.24968	0.08406	0.00294
2.976	0.47329	0.15838	0.07869	0.05304
2.978	0.28347	0.07976	0.0475	0.06032
2.98	0.11895	0.02905	0.01703	0.03946
2.982	0.02574	0.00588	0.00185	0.01319

## Sheet: Figure 6b
Slow wave activity before 4AP administration
	LFP (microV)
Time (s)	ZT5	ZT5 + VU	ZT17	ZT17 + bumetanide
0	132.242	-112.815	265.335	68.8855
0.002	150.256	-101.027	266.511	175.341
0.004	147.253	-90.1047	264.424	153.31
0.006	139.215	-75.4172	282.954	166.469
0.008	130.759	-74.2306	255.287	156.345
0.01	125.479	-64.9837	259.246	165.167
0.012	138.994	-52.4183	258.41	177.427
0.014	133.464	-49.7972	262.325	186.464
0.016	155.172	-50.3844	264.253	183.051
0.018	143.613	-45.2925	258.444	181.152
0.02	133.298	-32.0001	285.107	191.604
0.022	147.407	-20.9194	274.872	172.255
0.024	132.06	-8.01569	280.567	194.762
0.026	138.509	1.66033	259.68	201.495
0.028	134.005	4.95091	267.405	183.6
0.03	154.803	3.72867	279.233	218.272
0.032	149.118	2.40101	274.456	218.339
0.034	143.194	-1.36231	268.146	226.69
0.036	134.482	-0.98828	279.294	218.086
0.038	144.898	6.26457	271.678	226.008
0.04	140.129	6.67465	279.898	234.996
0.042	136.002	-1.30743	278.834	236.961
0.044	122.846	-4.06755	279.113	238.799
0.046	115.405	-4.02894	278.654	246.752
0.048	132.953	-19.4409	267.348	236.59
0.05	137.795	1.0375	273.29	249.193
0.052	134.161	-11.0351	279.231	251.912
0.054	134.036	-12.9057	264.684	247.462
0.056	143.875	-8.227	264.533	232.008
0.058	118.667	-1.56691	277.614	242.556
0.06	114.183	1.84265	293.09	224.085
0.062	142.904	11.0933	275.698	218.678
0.064	132.619	16.374	261.248	199.683
0.066	143.774	39.5189	280.496	190.216
0.068	141.976	30.928	276.825	189.665
0.07	153.051	18.7431	270.946	181.786
0.072	161.475	8.99194	289.737	198.171
0.074	150.336	-0.52944	289.393	193.197
0.076	162.493	1.63873	276.294	182.911
0.078	157.083	4.48184	291.814	189.035
0.08	151.451	16.061	288.93	176.914
0.082	148.439	18.2264	268.259	185.818
0.084	131.855	17.7483	282.845	183.022
0.086	129.812	24.7514	276.193	197.987
0.088	138.654	20.2461	265.567	194.098
0.09	144.006	16.9225	277.949	209.898
0.092	150.117	15.5189	268.863	202.331
0.094	137.519	2.47218	266.792	196.752
0.096	152.482	6.83597	248.872	183.421
0.098	130.813	12.52	267.872	205.03
0.1	130.67	18.2797	276.079	179.181
0.102	120.393	22.602	256.504	184.72
0.104	109.19	25.3432	253.129	193.669
0.106	132.507	30.2697	253.275	181.657
0.108	119.708	23.8315	245.331	164.071
0.11	123.054	16.9968	245.967	158.758
0.112	105.538	12.5402	266.581	153.074
0.114	131.333	6.72866	257.031	167.423
0.116	131.881	10.6706	230.985	144.94
0.118	112.299	20.6934	243.434	136.702
0.12	117.619	17.801	237.017	151.624
0.122	96.571	28.0677	236.824	138.463
0.124	115.352	28.6649	215.685	125.972
0.126	138.672	25.1943	216.877	145.544
0.128	107.106	24.0757	207.427	139.389
0.13	107.052	26.5432	190.611	150.112
0.132	135.911	32.5812	198.965	155.846
0.134	129.94	37.6675	212.732	149.802
0.136	133.456	45.1654	217.652	138.55
0.138	149.69	39.9087	199.224	128.26
0.14	148.383	37.6993	199.996	140.366
0.142	143.908	40.5809	180.133	132.641
0.144	145.274	50.1599	214.473	139.502
0.146	147.553	62.1416	199.996	143.297
0.148	141.282	54.8554	186.436	144.116
0.15	164.135	57.8557	207.384	146.094
0.152	149.86	63.5997	171.07	148.149
0.154	143.652	65.385	172.615	145.442
0.156	145.154	60.1316	194.139	134.723
0.158	144.376	49.1456	184.409	144.261
0.16	155	56.0492	143.16	149.231
0.162	188.422	58.5885	158.269	167.661
0.164	169.384	54.7369	166.775	182.518
0.166	153.784	57.9436	181.713	168.751
0.168	158.548	64.1472	170.666	180.065
0.17	173.263	65.5593	166.983	163.369
0.172	165.509	68.7337	178.268	152.798
0.174	170.355	64.164	194.72	161.565
0.176	135.198	63.8226	186.886	156.058
0.178	160.983	66.8707	194.972	126.016
0.18	162.389	70.2847	194.27	159.273
0.182	163.736	66.4824	186.23	152.597
0.184	141.129	70.2878	214.5	139.033
0.186	146.619	76.8695	210.719	156.498
0.188	131.507	81.4041	193.927	149.011
0.19	127.343	77.0178	210.284	159.26
0.192	133.731	78.5932	209.009	158.882
0.194	119.247	76.2696	207.093	158.572
0.196	126.46	73.613	214.491	159.204
0.198	131.672	82.0015	212.837	162.978
0.2	150.879	79.4533	213.692	145.488
0.202	137.655	87.986	199.341	160.692
0.204	131.792	93.0609	201.196	170.16
0.206	111.383	106.977	209.609	135.137
0.208	126.801	105.026	179.941	154.329
0.21	135.054	98.7325	164.634	181.373
0.212	144.008	97.7217	164.209	171.575
0.214	122.93	91.5827	174.193	181.229
0.216	139.838	85.7184	143.933	161.567
0.218	151.001	92.4042	133.27	143.493
0.22	150.409	101.704	146.488	156.408
0.222	142.01	106.961	151.205	168.212
0.224	125.586	119.668	136.799	136.115
0.226	146.942	122.106	123.98	159.548
0.228	139.418	122.772	109.657	135.223
0.23	150.302	121.44	86.8134	136.47
0.232	140.85	121.356	75.6337	141.255
0.234	151.419	118.701	70.2741	136.548
0.236	136.329	111.977	47.8959	139.594
0.238	118.162	117.922	58.7277	134.742
0.24	143.697	117.688	81.9119	137.933
0.242	152.16	119.344	81.1397	151.064
0.244	129.318	122.762	93.4086	129.98
0.246	128.026	117.399	75.7968	133.272
0.248	129.651	113.496	67.7469	140.359
0.25	146.211	105.451	68.2829	159.977
0.252	133.691	107.333	28.2205	171.74
0.254	142.823	118.772	-2.45097	163.721
0.256	127.753	121.964	-34.4338	134.996
0.258	130.539	129.048	-51.9791	133.756
0.26	117.128	129.604	-67.0988	145.209
0.262	116.038	135.269	-76.0577	153.931
0.264	123.26	148.509	-83.3772	159.291
0.266	132.051	155.312	-82.9794	141.531
0.268	113.947	153.058	-100.876	117.147
0.27	138.005	144.963	-61.1786	142.635
0.272	133.793	130.122	-89.099	150.696
0.274	160.046	128.64	-86.1924	133.445
0.276	147.945	111.915	-110.62	140.029
0.278	149.509	124.745	-128.359	141.879
0.28	150.275	136.105	-135.075	137.876
0.282	142.287	130.279	-78.5212	140.593
0.284	152.241	131.009	-45.8718	135.929
0.286	165.654	128.863	-32.121	135.575
0.288	155.636	124.26	-7.17899	136.218
0.29	170.413	117.757	32.6195	134.756
0.292	170.128	100.59	67.1191	146.099
0.294	155.713	77.4587	98.0918	150.402
0.296	151.11	69.9305	70.8026	132.784
0.298	143.129	74.796	48.4577	148.078
0.3	151.928	85.2072	11.3425	144.986
0.302	150.827	76.4639	-37.6272	132.317
0.304	141.639	75.5298	-58.0644	138.814
0.306	142.178	74.0549	-42.2074	159.939
0.308	130.169	61.5215	-43.1885	151.184
0.31	143.16	51.2869	-22.5943	139.258
0.312	136.889	45.7702	32.4609	139.198
0.314	163.286	49.5786	51.8991	151.826
0.316	141.675	40.5346	26.8346	173.842
0.318	152.023	43.559	0.23959	165.32
0.32	140.799	47.9051	48.7737	154.183
0.322	146.038	57.7521	27.1831	137.989
0.324	137.682	48.8083	31.4259	143.22
0.326	127.127	73.2747	16.254	142.949
0.328	124.667	77.1067	67.8745	135.365
0.33	142.538	57.1633	56.4273	134.818
0.332	138.096	27.9474	47.0527	161.595
0.334	132.225	18.6411	58.4602	157.494
0.336	105.505	2.83763	34.3523	159.014
0.338	136.517	-17.3177	12.4305	173.947
0.34	123.702	-29.3797	11.0238	177.449
0.342	146.424	-73.8885	12.3166	166.544
0.344	149.51	-73.082	20.9303	171.992
0.346	160.407	-90.1015	14.501	158.65
0.348	138.411	-80.4829	-13.2375	185.599
0.35	128.652	-53.7683	-17.124	180.165
0.352	165.602	-79.6262	-39.2216	184.957
0.354	143.779	-53.6536	-49.2096	180.547
0.356	126.353	-123.455	-41.0954	173.812
0.358	136.045	-109.069	-54.9727	172.34
0.36	130.815	-98.8131	-92.6021	187.991
0.362	147.369	-117.884	-98.6049	185.618
0.364	159.681	-105.877	-70.9945	143.194
0.366	144.795	-123.949	-50.8266	176.758
0.368	137.223	-136.451	-51.1686	182.651
0.37	141.077	-130.552	-77.8082	194.039
0.372	127.147	-136.36	-106.119	209.854
0.374	148.618	-154.658	-108.3	181.192
0.376	145.179	-154.634	-106.369	204.022
0.378	161.815	-137.139	-117.324	215.228
0.38	159.769	-122.908	-148.832	168.814
0.382	153.227	-113.434	-122.535	169.789
0.384	131.341	-126.355	-109.592	186.44
0.386	130.115	-134.364	-112.134	164.144
0.388	144.732	-113.142	-133.332	143.921
0.39	143.55	-94.3446	-160.614	113.951
0.392	145.223	-85.7621	-209.068	103.749
0.394	135.46	-87.3975	-215.871	72.3693
0.396	136.429	-90.6667	-263.157	51.0106
0.398	122.319	-115.399	-254.833	2.60346
0.4	124.026	-143.896	-291.213	-10.9948
0.402	131.689	-110.152	-325.056	11.0749
0.404	135.41	-102.554	-323.758	-18.9837
0.406	155.608	-149.59	-293.797	5.00389
0.408	138.075	-161.429	-267.746	8.60946
0.41	129.204	-190.843	-261.91	-12.5185
0.412	142.756	-209.898	-289.308	-45.924
0.414	175.025	-209.158	-320.144	-81.8529
0.416	164.751	-166.464	-354.961	-64.2635
0.418	178.159	-129.604	-398.959	-75.8167
0.42	184.116	-97.2421	-405.691	-53.4203
0.422	176.09	-67.6059	-378.86	-12.5607
0.424	170.551	-47.8995	-365.305	-27.868
0.426	179.049	-50.3065	-340.521	-6.03802
0.428	154.91	-68.9886	-327.441	-13.1469
0.43	182.115	-103.336	-335.825	-29.0381
0.432	198.042	-133.8	-261.107	30.6142
0.434	200.833	-141.95	-208.744	93.0592
0.436	180.624	-165.724	-159.276	151.131
0.438	191.559	-161.927	-174.449	179.834
0.44	181.469	-179.112	-224.806	205.228
0.442	182.27	-192.048	-273.655	162.361
0.444	192.876	-188.888	-268.26	160.197
0.446	207.225	-178.211	-287.083	109.494
0.448	200.342	-187.991	-322.63	54.3718
0.45	183.019	-205.903	-343.44	40.9401
0.452	185.066	-221.079	-358.827	18.1335
0.454	186.2	-239.158	-370.622	5.68128
0.456	171.871	-247.543	-373.529	18.3864
0.458	200.681	-244.678	-395.057	-18.5763
0.46	179.555	-256.241	-370.356	-29.2003
0.462	165.181	-254.455	-344.77	11.5938
0.464	162.614	-240.01	-367.489	-21.1561
0.466	181.604	-221.231	-320.455	15.0798
0.468	159.67	-210.827	-294.061	0.5357
0.47	161.121	-225.493	-274.136	-12.4684
0.472	128.895	-242.951	-261.948	-23.6888
0.474	147.004	-245.119	-270.435	-66.3422
0.476	128.34	-273.428	-275.224	-113.678
0.478	136.914	-278.934	-294.765	-129.531
0.48	96.7397	-298.178	-301.417	-174.604
0.482	126.762	-302.191	-306.989	-225.679
0.484	114.89	-328.028	-334.828	-88.572
0.486	124.436	-318.923	-370.195	-22.979
0.488	120.336	-288.294	-352.553	1.78157
0.49	120.849	-255.427	-297.852	4.2505
0.492	109.946	-256.247	-300.398	19.3169
0.494	116.33	-259.166	-268.804	-23.3166
0.496	88.6685	-253.172	-292.091	-64.6306
0.498	99.1956	-249.546	-272.516	-105.09
0.5	113.201	-269.209	-250.706	-131.65
0.502	100.307	-215.443	-245.699	-224.823
0.504	98.5017	-240.778	-282.735	-226.339
0.506	100.159	-249.849	-310.298	-219.735
0.508	92.7174	-242.488	-309.023	-258.709
0.51	72.0955	-259.503	-336.097	-285.87
0.512	51.6582	-273.773	-337.113	-316.933
0.514	59.8765	-294.956	-348.194	-348.896
0.516	27.332	-303.901	-362.571	-361.736
0.518	17.2005	-323.916	-345.889	-312.4
0.52	-7.70703	-350.511	-325.491	-328.989
0.522	27.2353	-330.808	-319.361	-317.584
0.524	7.02344	-342.283	-327.937	-323.342
0.526	-37.6166	-358.021	-307.815	-294.89
0.528	-63.9476	-354.314	-299.674	-340.614
0.53	-45.739	-347.546	-234.193	-354.168
0.532	-56.6879	-355.376	-230.905	-321.513
0.534	-70.8707	-336.792	-229.987	-281.789
0.536	-45.6303	-318.673	-227.157	-255.123
0.538	-13.133	-310.606	-241.533	-252.849
0.54	-29.1723	-286.591	-251.922	-220.498
0.542	-68.0622	-281.978	-293.494	-234.021
0.544	-49.9344	-296.665	-269.61	-217.593
0.546	-30.6147	-296.516	-262.452	-172.371
0.548	-47.4486	-312.943	-257.598	-181.164
0.55	-69.2162	-331.812	-268.347	-167.996
0.552	-56.4141	-340.947	-250.286	-136.244
0.554	-70.4056	-364.959	-244.207	-182.339
0.556	-94.8954	-372.652	-259.401	-181.407
0.558	-83.4091	-392.096	-259.95	-224.681
0.56	-99.9384	-428.263	-279.821	-283.795
0.562	-95.4613	-430.487	-309.491	-331.947
0.564	-90.5666	-445.03	-325.125	-387.49
0.566	-82.1738	-439.393	-335.345	-336.976
0.568	-54.7957	-467.916	-338.24	-300.534
0.57	-65.9267	-480.659	-339.188	-278.289
0.572	-84.3885	-456.961	-331.848	-231.552
0.574	-63.851	-461.618	-357.322	-218.99
0.576	-62.334	-457.087	-354.069	-155.714
0.578	-41.2912	-435.006	-331.53	-160.916
0.58	-86.2291	-418.036	-299.687	-172.381
0.582	-91.2157	-418.116	-262.169	-228.23
0.584	-66.3341	-413.617	-237.589	-290.76
0.586	-84.0857	-424.256	-224.982	-308.638
0.588	-83.6012	-420.515	-209.354	-318.03
0.59	-98.7105	-443.248	-209.227	-366.707
0.592	-109.84	-473.9	-217.203	-415.873
0.594	-74.27	-510.609	-221.601	-451.214
0.596	-60.1175	-487.74	-218.953	-473.108
0.598	-51.1507	-489.907	-229.042	-503.96
0.6	-45.5973	-465.335	-266.559	-527.985
0.602	-24.1462	-449.32	-276.179	-488.392
0.604	-13.0348	-438.972	-265.913	-481.587
0.606	-49.8592	-417.591	-248.818	-474.245
0.608	-0.23588	-402.056	-212.632	-473.84
0.61	42.3975	-403.605	-226.103	-448.362
0.612	41.8627	-388.338	-244.86	-420.42
0.614	68.4627	-379.811	-229.074	-393.044
0.616	35.5764	-388.366	-242.088	-386.674
0.618	52.814	-378.917	-280.785	-365.653
0.62	25.0314	-366.126	-294.034	-414.476
0.622	14.5773	-381.577	-318.519	-452.048
0.624	44.1961	-369.102	-311.408	-379.809
0.626	32.7266	-345.964	-270.531	-406.333
0.628	37.4572	-350.431	-258.369	-396.1
0.63	29.141	-346.743	-255.787	-416.293
0.632	-8.32508	-351.25	-236.397	-420.093
0.634	-62.1841	-368.663	-221.497	-400.851
0.636	-76.5506	-398.736	-223.171	-358.789
0.638	-102.223	-419.476	-234.102	-355.296
0.64	-112.12	-405.323	-248.24	-337.887
0.642	-109.465	-411.414	-250.263	-319.116
0.644	-92.6332	-374.44	-229.296	-286.865
0.646	-92.7252	-392.086	-244.395	-326.821
0.648	-87.9119	-396.471	-251.482	-289.996
0.65	-104.343	-388.541	-241.545	-380.054
0.652	-70.2256	-403.772	-303.679	-399.118
0.654	-101.522	-382.755	-300.762	-412.559
0.656	-120.142	-351.302	-301.989	-461.573
0.658	-138.318	-297.358	-273.943	-499.632
0.66	-99.3893	-255.446	-259.338	-525.225
0.662	-74.5852	-237.215	-251.42	-544.224
0.664	-99.9128	-240.157	-233.888	-566.975
0.666	-119.358	-280.709	-246.857	-549.845
0.668	-138.342	-299.171	-239.968	-541.983
0.67	-156.679	-336.306	-257.333	-555.53
0.672	-162.508	-346.992	-270.594	-534.419
0.674	-176.387	-363.391	-305.307	-497.691
0.676	-177.227	-366.183	-351.356	-490.517
0.678	-160.425	-357.201	-373.344	-494.882
0.68	-178.861	-356.833	-393.78	-477.49
0.682	-206.844	-370.908	-361.634	-481.288
0.684	-207.386	-370.178	-333.904	-470.49
0.686	-193.905	-356.751	-330.679	-448.798
0.688	-189.206	-343.882	-344.464	-439.156
0.69	-168.37	-324.903	-334.384	-458.054
0.692	-177.968	-300.024	-322.645	-453.138
0.694	-206.837	-274.048	-350.385	-426.227
0.696	-205.467	-247.163	-336.911	-452.16
0.698	-215.991	-223.975	-324.336	-434.251
0.7	-232.008	-193.569	-315.518	-434.377
0.702	-255.171	-170.302	-278.585	-410.069
0.704	-274.139	-146.966	-269.616	-396.645
0.706	-292.627	-121.812	-310.547	-390.786
0.708	-285.903	-105.657	-281.514	-386.896
0.71	-273.933	-84.8468	-243.352	-371.048
0.712	-261.81	-65.9107	-221.347	-370.588
0.714	-260.329	-56.9733	-201.614	-350.342
0.716	-260.394	-48.6452	-151.573	-363.918
0.718	-253.086	-33.1417	-158.487	-342.839
0.72	-218.766	-16.6073	-150.559	-341.997
0.722	-212.595	-6.7715	-170.087	-360.879
0.724	-164.618	12.0667	-231.689	-376.411
0.726	-154.457	24.1573	-214.456	-370.123
0.728	-161.262	26.5487	-208.589	-401.173
0.73	-191.627	31.996	-161.668	-440.332
0.732	-253.986	46.505	-175.277	-426.967
0.734	-268.511	52.1133	-161.581	-387.718
0.736	-283.691	57.8073	-125.007	-337.23
0.738	-340.893	77.0137	-123.628	-305.477
0.74	-372.534	93.7813	-99.3164	-268.305
0.742	-356.961	104.03	-116.043	-265.069
0.744	-343.657	118.808	-163.004	-281.58
0.746	-311.689	131.415	-186.545	-281.832
0.748	-267.507	133.233	-214.395	-298.587
0.75	-228.786	142.206	-237.843	-319.998
0.752	-221.727	137.342	-214.063	-317.676
0.754	-202.112	143.393	-193.814	-271.075
0.756	-224.767	149.885	-210.243	-236.169
0.758	-246.149	151.86	-223.684	-276.48
0.76	-213.928	161.85	-237.47	-284.849
0.762	-186.904	161.661	-290.556	-260.61
0.764	-222.252	165.582	-313.068	-305.983
0.766	-217.324	177.219	-321.898	-292.31
0.768	-241.62	183.833	-325.876	-293.75
0.77	-249.219	185.934	-368.532	-275.081
0.772	-270.017	191.675	-359.974	-268.568
0.774	-276.145	185.444	-342.53	-267.215
0.776	-278.78	180.9	-358.619	-254.586
0.778	-303.559	177.431	-377.712	-297.281
0.78	-337.802	172.688	-344.273	-301.991
0.782	-357.85	176.595	-350.415	-343.034
0.784	-370.544	181.914	-383.367	-367.166
0.786	-389.299	182.319	-377.903	-391.008
0.788	-417.715	175.39	-375.741	-391.437
0.79	-429.311	178.183	-361.417	-366.669
0.792	-479.32	177.934	-401.746	-375.4
0.794	-493.651	169.339	-366.386	-326.533
0.796	-469.163	165.27	-392.697	-279.356
0.798	-387.705	168.944	-430.053	-265.307
0.8	-316.181	170.695	-429.386	-263.287
0.802	-272.333	173.021	-427.396	-210.709
0.804	-268.979	180.253	-400.923	-220.25
0.806	-264.638	183.784	-362.993	-233.601
0.808	-267.118	182.669	-349.902	-270.911
0.81	-295.649	182.282	-371.025	-286.313
0.812	-313.805	181.002	-386.749	-313.759
0.814	-319.598	173.024	-395.63	-340.741
0.816	-302.379	170.886	-401.736	-368.074
0.818	-292.594	172.733	-367.941	-422.531
0.82	-287.76	169.422	-351.476	-429.034
0.822	-285.95	173.39	-339.355	-437.349
0.824	-290.887	174.898	-325.351	-471.402
0.826	-263.752	182.307	-355.589	-499.081
0.828	-237.652	179.904	-371.98	-524.992
0.83	-233.47	179.933	-382.618	-534.816
0.832	-224.872	180.882	-378.432	-476.593
0.834	-211.938	177.962	-364.37	-471.15
0.836	-209.803	176.527	-345.437	-386.142
0.838	-193.603	183.55	-338.315	-351.86
0.84	-158.989	187.209	-309.771	-296.982
0.842	-170.106	190.94	-293.644	-228.947
0.844	-178.775	192.088	-307.916	-210.644
0.846	-177.915	197.377	-319.146	-231.702
0.848	-162.118	196.441	-315.322	-236.829
0.85	-161.773	191.499	-327.263	-236.711
0.852	-170.764	188.245	-350.173	-242.178
0.854	-142.907	186.214	-324.445	-231.317
0.856	-139.478	181.466	-307.432	-229.168
0.858	-93.8058	185.739	-315.242	-246.54
0.86	-93.5974	186.428	-311.624	-251.342
0.862	-92.9793	190.651	-322.266	-290.189
0.864	-93.4418	196.747	-298.058	-320.576
0.866	-53.1534	206.75	-291.15	-308.648
0.868	-53.3539	205.59	-274.849	-342.478
0.87	-47.0701	204.205	-276.628	-348.427
0.872	-22.3409	202.959	-303.368	-248.914
0.874	-34.2692	200.327	-327.1	-149.851
0.876	-38.8516	196.401	-296.226	-108.051
0.878	-16.752	198.415	-300.481	-69.3273
0.88	-0.09474	201.351	-327.813	-80.557
0.882	10.1923	208.214	-311.24	-106.268
0.884	-23.9666	213.324	-287.075	-115.337
0.886	2.97945	215.854	-291.268	-155.421
0.888	6.15943	217.6	-273.693	-201.439
0.89	12.6332	214.095	-299.287	-239.85
0.892	12.6132	222.587	-301.804	-280.733
0.894	-10.571	204.631	-311.04	-328.515
0.896	-26.2441	195.65	-293.273	-379.869
0.898	-7.08094	197.835	-248.555	-400.293
0.9	8.9469	195.729	-243.957	-432.873
0.902	14.5619	190.618	-271.752	-444.862
0.904	16.5579	194.755	-280.446	-403.541
0.906	-1.29172	206.594	-304.123	-440.009
0.908	12.3974	204.145	-298.631	-429.74
0.91	-9.30331	202.831	-259.145	-438.207
0.912	1.71098	198.155	-246.494	-433.541
0.914	-6.12182	190.43	-230.69	-434.75
0.916	8.48005	183.602	-248.906	-447.969
0.918	-2.63962	183.64	-263.357	-439.851
0.92	0.70025	188.634	-265.131	-417.628
0.922	1.71846	189.25	-282.076	-422.822
0.924	9.67739	190.388	-282.562	-395.481
0.926	-8.89259	195.071	-284.203	-436.488
0.928	0.27204	195.932	-277.27	-457.786
0.93	-3.57227	191.125	-255.421	-438.751
0.932	17.0478	185.85	-254.354	-388.41
0.934	12.3411	183.484	-262.273	-377.894
0.936	9.86789	181.104	-256.455	-385.636
0.938	23.9728	178.129	-246.943	-363.609
0.94	21.8463	179.582	-245.693	-346.172
0.942	50.4935	180.657	-221.831	-349.241
0.944	34.8305	185.506	-203.791	-340.756
0.946	47.8937	198.88	-181.934	-332.779
0.948	50.8761	194.535	-169.237	-352.717
0.95	51.6947	194.953	-154.545	-345.408
0.952	46.8303	197.139	-156.3	-353.604
0.954	40.2743	195.51	-150.195	-357.294
0.956	15.9866	190.318	-125.28	-370.739
0.958	27.0548	192.381	-144.994	-376.382
0.96	23.965	189.937	-108.488	-367.898
0.962	33.8896	188.957	-93.4421	-365.177
0.964	41.4328	194.557	-87.5066	-346.176
0.966	32.754	203.18	-69.8531	-342.15
0.968	24.1223	204.424	-43.3126	-348.535
0.97	42.5425	199.032	-16.3543	-335.334
0.972	49.3135	207.121	8.19891	-322.435
0.974	45.0996	201.655	31.388	-306.923
0.976	42.8701	195.075	26.6854	-326.926
0.978	59.0748	199.743	53.5891	-308.863
0.98	83.0119	200.587	72.5258	-286.291
0.982	53.6845	200.99	64.8365	-286.127
0.984	51.7794	209.213	68.2141	-290.593
0.986	73.4078	214.706	92.0292	-337.916
0.988	54.9791	208.197	97.7937	-374.099
0.99	36.4376	206.295	125.521	-360.219
0.992	52.4733	207.612	145.767	-376.159
0.994	55.1202	202.655	130.4	-387.753
0.996	53.6809	204.827	157.116	-376.232
0.998	87.9953	210.468	161.749	-357.197
1	87.0401	212.914	176.649	-345.773
1.002	68.4377	209.537	188.873	-341.321
1.004	92.1669	215.537	180.084	-304.427
1.006	91.9927	218.716	195.58	-311.971
1.008	70.0704	215.986	214.632	-274.751
1.01	68.4321	214.999	215.684	-253.31
1.012	67.2623	214.094	206.882	-260.477
1.014	54.652	206.647	208.776	-278.94
1.016	61.2342	202.241	234.844	-274.133
1.018	73.8728	205.039	240.582	-295.841
1.02	76.1932	199.155	255.848	-299.617
1.022	48.0365	199.98	256.557	-292.37
1.024	54.1055	204.904	261.091	-304.381
1.026	56.8763	203.958	263.766	-307.638
1.028	49.6604	197.038	274.242	-278.666
1.03	34.9044	194.284	271.496	-290.374
1.032	50.8663	191.171	278.177	-262.413
1.034	63.0333	181.73	293.716	-253.964
1.036	55.154	175.768	307.077	-227.404
1.038	45.4175	181.021	303.889	-226.201
1.04	83.1064	184.466	312.856	-208.113
1.042	88.4233	183.11	302.224	-205.29
1.044	74.5278	183.521	297.522	-194.63
1.046	87.0489	190.85	324.018	-171.319
1.048	79.7294	189.492	324.893	-179.191
1.05	81.3409	182.75	324.166	-184.384
1.052	78.0919	183.556	312.677	-169.752
1.054	107.266	183.685	319.794	-137.289
1.056	99.7464	179.057	336.129	-134.183
1.058	94.5374	179.597	319.814	-115.271
1.06	89.4195	189.35	304.246	-153.219
1.062	72.3402	189.824	314.587	-115.67
1.064	71.4778	195.293	328.745	-125.926
1.066	56.8499	203.824	334.775	-125.226
1.068	65.3385	202.16	312.24	-96.3804
1.07	84.3554	208.188	317.668	-104.733
1.072	83.8876	207.893	310.401	-76.5081
1.074	87.7756	209.429	316.603	-72.2921
1.076	82.5727	204.609	339.807	-78.4062
1.078	84.129	203.855	339.077	-72.0302
1.08	101.972	210.063	344.871	-69.1744
1.082	118.205	210.54	325.187	-77.394
1.084	120.635	211.056	347.964	-74.6006
1.086	130.033	217.347	347.699	-86.8689
1.088	117.121	209.173	332.868	-54.518
1.09	130.594	203.633	329.91	-40.0223
1.092	112.7	204.919	334.055	-35.3092
1.094	109.219	195.494	335.11	-20.8906
1.096	101.262	194.911	337.21	-25.0659
1.098	102.255	199.772	337.51	-21.4411
1.1	97.0922	199.51	319.602	-23.5874
1.102	113.388	201.202	316.358	-29.6874
1.104	98.9716	205.802	316.643	-7.67792
1.106	94.2664	212.713	326.28	-30.4082
1.108	94.9364	201.74	324.988	-33.8225
1.11	84.019	198.397	309.372	-39.8478
1.112	59.5671	197.285	321.28	-16.0479
1.114	72.7046	184.44	319.326	-23.9951
1.116	85.7318	183.831	330.069	-25.8101
1.118	50.2886	185.035	315.751	-5.3399
1.12	73.6564	177.193	333.636	19.744
1.122	85.3792	178.106	315.166	9.3523
1.124	79.5223	183.112	317.072	31.4796
1.126	88.0326	192.642	307.905	18.3922
1.128	68.2871	189.966	321.249	17.1408
1.13	55.9707	194.65	316.477	27.2481
1.132	53.2607	204.434	330.148	26.2332
1.134	65.5767	206.761	312.701	21.0548
1.136	47.604	196.839	329.75	41.6672
1.138	62.818	195.819	347.92	45.988
1.14	48.4605	190.899	328.141	27.9405
1.142	64.1837	190.163	327.214	55.0285
1.144	43.4032	196.615	322.757	83.238
1.146	46.3832	197.255	334.872	67.0188
1.148	40.9608	197.441	320.189	88.5543
1.15	23.5677	200.54	314.868	78.9058
1.152	12.0183	196.552	331.603	87.326
1.154	1.90411	202.711	315.627	97.5089
1.156	-5.58701	196.634	331.294	83.4087
1.158	10.973	191.284	325.258	88.8799
1.16	9.64559	184.363	317.693	89.1389
1.162	-10.2953	181.708	320.153	92.4058
1.164	-11.1944	193.131	317.877	106.754
1.166	-9.5838	201.455	323.306	109.402
1.168	-58.6456	198.967	323.964	120.846
1.17	-75.4006	203.147	329.235	124.046
1.172	-40.4322	204.42	309.619	128.764
1.174	-46.6181	197.045	323.47	118.976
1.176	-51.7126	182.633	313.601	112.676
1.178	-24.8226	178.438	313.248	131.433
1.18	-39.8915	175.391	309.186	142.644
1.182	-33.0795	175.539	318.538	135.172
1.184	-17.4114	185.421	313.275	145.545
1.186	2.30975	192.203	309.479	130.159
1.188	-31.1962	176.167	305.459	136.012
1.19	-59.472	166.601	308.714	105.235
1.192	-69.6284	152.668	301.017	106.549
1.194	-82.5298	142.069	286.131	128.479
1.196	-98.7209	143.245	278.426	103.056
1.198	-93.5249	143.348	289.122	102.951
1.2	-70.6445	140.436	293.142	118.195
1.202	-111.716	135.848	297.535	124.668
1.204	-138.548	142.323	286.934	90.9122
1.206	-142.142	151.999	299.513	91.8069
1.208	-134.112	152.272	294.826	115.649
1.21	-141.849	157.309	301.108	107.767
1.212	-147.672	160.481	280.913	120.454
1.214	-140.214	156.905	275.591	116.897
1.216	-151.381	145.013	291.66	107.977
1.218	-156.387	146.079	278.732	118.673
1.22	-137.455	139.595	272.543	143.249
1.222	-140.54	139.94	276.187	142.737
1.224	-137.391	138.738	274.225	129.135
1.226	-130.434	139.965	260.63	137.053
1.228	-131.513	133.346	285.504	148.842
1.23	-107.982	133.235	272.01	135.031
1.232	-107.831	139.728	280.726	139.33
1.234	-116.629	126.518	259.979	137.838
1.236	-103.121	115.946	279.204	132.721
1.238	-107.775	116.889	283.834	122.737
1.24	-94.4292	116.129	275.299	116.13
1.242	-96.015	115.214	250.284	123.764
1.244	-80.2917	107.733	261.662	124.531
1.246	-89.7199	112.027	284.568	103.532
1.248	-92.1068	108.044	276.64	99.0074
1.25	-88.5292	101.403	281.419	103.346
1.252	-88.5855	95.8695	290.761	99.6782
1.254	-75.1125	88.676	285.516	92.6425
1.256	-45.3561	78.7222	306.787	106.725
1.258	-49.7433	74.5296	281.75	110.496
1.26	-38.112	80.1424	282.554	89.6413
1.262	-9.42514	74.9741	287.016	91.4328
1.264	-16.7595	79.1498	306.526	123.314
1.266	-0.52332	82.3485	281.073	109.985
1.268	7.26532	86.5793	305.16	119.653
1.27	2.04334	81.5688	293.611	132.886
1.272	8.38531	82.129	286.693	114.991
1.274	18.7381	79.2375	323.124	120.304
1.276	21.9006	75.5525	291.626	130.595
1.278	30.5019	75.1412	301.795	134.297
1.28	0.77633	77.8804	277.299	119.38
1.282	14.4872	76.3434	269.933	109.339
1.284	42.147	78.1384	282.435	112.981
1.286	58.4975	77.3719	286.938	120.205
1.288	37.9842	81.5412	284.3	143.541
1.29	37.3291	84.1065	277.409	123.284
1.292	35.5559	87.592	286.625	105.782
1.294	42.8334	84.7295	283.99	130.325
1.296	52.9881	81.4682	288.272	147.305
1.298	26.0348	78.3871	311.409	145.039
1.3	30.1467	73.5803	276.336	128.097
1.302	61.1872	75.3523	265.381	129.901
1.304	63.1252	77.982	272.162	121.009
1.306	56.9631	87.7589	289.692	124.403
1.308	45.6654	93.0363	298.506	131.322
1.31	57.3345	88.6907	262.976	105.124
1.312	57.3162	91.2459	255.19	132.787
1.314	52.832	88.5596	268.858	122.326
1.316	58.5188	89.3348	269.031	129.806
1.318	44.534	96.6618	287.909	127.738
1.32	47.0416	100.501	272.038	142.976
1.322	41.5593	101.399	252.749	128.674
1.324	43.4596	109.765	272.031	135.019
1.326	16.1694	109.094	262.001	156.196
1.328	34.0085	103.529	248.561	142.226
1.33	28.6389	110.193	259.199	156.86
1.332	16.0985	108.815	250.245	162.32
1.334	25.6835	100.747	224.48	163.388
1.336	38.2572	95.9253	239.655	162.175
1.338	47.6955	92.2731	240.613	146.878
1.34	30.3864	94.8933	237.081	160.929
1.342	58.0404	104.364	243.331	120.657
1.344	41.7561	116.227	241.312	117.917
1.346	50.0782	122.765	248.22	109.402
1.348	46.6464	108.51	255.75	113.608
1.35	28.0019	105.514	236.83	131.405
1.352	38.4903	119.5	237.41	122.026
1.354	62.7324	128.141	229.61	105.837
1.356	57.4494	128.263	219.842	102.594
1.358	50.2895	120.569	216.205	111.552
1.36	54.9414	118.204	232.26	114.035
1.362	61.6123	119.564	227.387	126.573
1.364	38.8019	134.272	234.835	114.528
1.366	34.0754	142.193	226.038	121.837
1.368	64.0828	141.806	238.458	123.765
1.37	46.7825	122.421	250.698	133.28
1.372	61.7389	119.83	242.222	132.252
1.374	57.3818	123.903	232.361	128.676
1.376	45.9549	125.926	224.768	125.666
1.378	30.6328	122.273	219.561	148.692
1.38	39.1936	124.052	231.043	149.85
1.382	45.1422	117.23	251.096	115.891
1.384	46.0996	127.898	228.587	139.025
1.386	40.1074	142.601	218.328	117.713
1.388	34.661	143.839	218.749	136.019
1.39	36.4369	134.297	238.406	143.464
1.392	51.4053	129.693	224.953	177.961
1.394	56.4188	134.918	204.791	173.79
1.396	71.7191	140.255	218.712	148.432
1.398	89.2552	165.583	207.632	164.12
1.4	60.1869	171.673	225.467	142.559
1.402	53.5969	168.226	244.52	149.683
1.404	74.9752	169.548	217.21	158.378
1.406	77.5988	164.66	224.289	150.684
1.408	63.4904	159.174	209.004	161.106
1.41	61.683	156.865	211.834	166.21
1.412	68.885	156.597	214.244	133.587
1.414	81.1603	154.744	226.958	149.173
1.416	79.7117	161.548	234.868	143.398
1.418	73.7227	171.344	217.172	161.21
1.42	91.8793	172.194	214.898	155.753
1.422	94.4836	169.856	197.986	124.139
1.424	77.529	185.274	205.791	128.774
1.426	94.8649	202.963	199.327	124.512
1.428	74.5763	214.49	197.434	100.761
1.43	71.2343	226.994	190.932	120.788
1.432	73.4765	237.288	203.871	133.143
1.434	58.8644	240.898	203.379	125.554
1.436	78.9069	247.603	212.865	112.1
1.438	77.9649	252.528	201.776	134.491
1.44	63.1451	261.378	203.571	145.4
1.442	61.8775	269.841	184.758	138.12
1.444	57.3174	278.464	188.202	135.263
1.446	56.426	288.908	194.469	112.828
1.448	53.9508	287.308	173.707	132.297
1.45	60.9297	291.493	193.343	140.351
1.452	53.388	289.407	179.037	114.683
1.454	69.8987	296.046	182.735	96.5615
1.456	64.0505	290.694	180.99	98.2537
1.458	58.8965	285.401	198.637	78.9358
1.46	61.3154	282.955	178.656	90.5204
1.462	55.1552	280.018	177.091	71.8615
1.464	42.1293	270.836	182.586	58.8459
1.466	67.2865	265.627	188.869	67.2879
1.468	80.2553	265.004	173.872	48.6619
1.47	67.6047	261.204	176.758	45.5164
1.472	82.9841	252.629	179.785	46.8499
1.474	80.8359	257.62	195.353	60.4225
1.476	84.1547	260.804	193.724	78.5581
1.478	79.9175	264.059	205.334	55.7694
1.48	103.134	267.084	222.488	62.8811
1.482	111.232	269.833	212.01	78.3319
1.484	120.741	266.661	223.622	76.5532
1.486	109.915	266.01	224.64	62.0108
1.488	102.769	262.348	237.182	74.0854
1.49	85.6124	252.684	232.692	96.5477
1.492	78.4353	263.027	234.937	79.3607
1.494	93.0975	260.41	251.681	74.8896
1.496	88.4125	234.508	260.217	53.5627
1.498	84.7101	215.349	255.579	64.1826
1.5	89.0914	226.022	259.834	48.8482
1.502	76.7908	240.102	250.982	35.1918
1.504	78.5037	250.02	276.37	38.2578
1.506	62.2873	233.13	286.588	27.2223
1.508	72.4703	208.169	283.169	20.995
1.51	74.8915	216.931	270.675	1.67611
1.512	54.3007	225.547	251.601	12.889
1.514	84.1146	223.477	285.998	-18.6604
1.516	83.9338	211.348	286.363	0.67571
1.518	88.5514	220.434	248.126	18.497
1.52	105.559	226.294	244.364	-4.94426
1.522	98.5126	213.762	225.542	-15.977
1.524	94.1698	208.693	226.695	-12.046
1.526	76.8231	196.777	212.708	2.18279
1.528	88.6139	173.628	206.305	-8.4873
1.53	102.524	160.543	185.301	-1.4324
1.532	105.445	147.894	173.476	-5.28217
1.534	112.106	128.027	166.711	13.1862
1.536	92.0291	112.53	127.447	22.9518
1.538	98.8041	107.539	133.538	33.2987
1.54	90.898	89.9809	101.495	52.908
1.542	123.362	83.555	50.5936	49.7632
1.544	115.811	63.7999	31.7038	38.9817
1.546	95.4429	45.1265	28.8454	68.6774
1.548	90.1394	28.4635	48.672	59.2038
1.55	97.9334	28.7357	24.4162	61.7983
1.552	117.681	30.9559	-6.21327	55.0985
1.554	87.6449	4.87095	1.988	53.812
1.556	97.2144	-49.8803	-31.9335	56.49
1.558	78.538	-56.226	-75.2473	55.4451
1.56	78.9637	-69.4628	-112.47	59.9798
1.562	83.2792	-81.0116	-163.663	59.0671
1.564	73.0901	-81.2852	-152.346	19.9733
1.566	105.098	-89.0599	-120.363	4.96951
1.568	104.256	-106.373	-141.199	-10.8797
1.57	89.6779	-109.592	-162.222	-11.4148
1.572	86.6639	-123.852	-164.112	-5.30074
1.574	82.8531	-144.249	-178.974	-26.6544
1.576	85.7795	-138.5	-171.62	-49.3034
1.578	94.4075	-143.353	-167.096	-72.2278
1.58	90.4993	-137.67	-131.078	-49.8531
1.582	81.328	-142.59	-128.063	-52.1421
1.584	79.3087	-154.273	-99.103	-81.0682
1.586	73.0658	-158.278	-79.2063	-66.812
1.588	89.2071	-168.371	-35.254	-37.7823
1.59	85.5905	-164.303	8.62834	-39.1575
1.592	75.5481	-226.05	-61.3469	-26.1583
1.594	89.9765	-259.834	-47.0602	-42.1548
1.596	79.3566	-239.685	-107.666	-51.054
1.598	115.357	-271.466	-17.7295	-53.9773
1.6	107.627	-332.099	24.5488	-95.0567
1.602	84.9416	-337.865	4.44978	-80.5794
1.604	99.1815	-335.582	27.7042	-73.3427
1.606	105.269	-352.334	7.83136	-81.6875
1.608	92.304	-353.378	33.7741	-82.5341
1.61	113.631	-347.341	25.7293	-102.445
1.612	112.446	-351.284	28.6881	-111.78
1.614	98.6392	-366.28	58.7246	-103.625
1.616	94.6757	-387.508	48.4546	-110.581
1.618	95.2742	-419.139	17.4415	-92.7644
1.62	108.757	-419.363	11.2399	-95.641
1.622	105.119	-431.991	19.3975	-91.0638
1.624	99.2157	-402.238	19.7385	-101.044
1.626	110.165	-359.625	47.739	-85.8572
1.628	100.91	-332.859	40.8326	-91.1012
1.63	106.713	-320.59	20.9363	-68.3028
1.632	112.636	-333.749	20.8916	-93.6402
1.634	106.26	-344.99	58.2443	-74.7376
1.636	101.306	-361.124	75.3634	-96.1223
1.638	112.17	-374.191	69.2378	-100.812
1.64	116.95	-375.899	40.9194	-120.353
1.642	104.753	-394.112	36.2041	-128.577
1.644	83.6283	-424.259	16.0302	-150.743
1.646	69.0242	-441.102	9.50711	-138.355
1.648	81.2552	-446.379	24.6512	-174.107
1.65	86.6745	-425.456	65.7876	-184.328
1.652	76.9912	-371.575	93.7986	-185.048
1.654	70.5667	-348.459	54.3174	-167.15
1.656	80.2972	-351.757	75.8816	-143.112
1.658	79.0195	-344.807	52.2908	-132.437
1.66	92.2433	-328.652	37.6495	-137.27
1.662	92.9387	-327.453	-17.0409	-166.487
1.664	106.597	-327.751	-13.6619	-196.88
1.666	93.8476	-329.919	-3.53596	-248.712
1.668	96.1184	-332.581	32.2706	-292.542
1.67	98.389	-331.82	55.8137	-351.932
1.672	89.7311	-321.114	36.4954	-343.972
1.674	96.6779	-308.158	33.75	-244.365
1.676	96.1044	-321.9	17.134	-189.626
1.678	111.163	-321.842	-2.86939	-157.852
1.68	98.7758	-302.951	-10.418	-105.63
1.682	105.949	-289.478	48.848	-74.2292
1.684	74.824	-283.375	46.6701	-83.7268
1.686	84.3607	-277.681	27.1615	-85.9088
1.688	90.9822	-281.095	95.4024	-53.0911
1.69	79.9354	-275.131	86.7358	-88.612
1.692	101.694	-272.96	41.4804	-89.9989
1.694	87.9992	-265.28	35.1566	-98.5608
1.696	60.3246	-261.497	-6.47573	-121.61
1.698	76.9675	-262.177	-47.0453	-117.1
1.7	63.4896	-260.538	-100.634	-107.578
1.702	74.9192	-237.577	-77.6206	-116.12
1.704	44.5471	-231.22	-69.8118	-127.078
1.706	40.855	-228.277	-75.9316	-123.036
1.708	52.8127	-238.517	-63.3624	-112.69
1.71	30.1088	-233.516	-81.5092	-141.738
1.712	46.3632	-213.235	-107.306	-95.2622
1.714	46.2486	-213.213	-127.233	-93.8144
1.716	30.699	-217.169	-200.781	-72.1428
1.718	45.2792	-235.174	-231.025	-50.6598
1.72	29.0965	-254.071	-251.5	-59.1506
1.722	16.5676	-248.224	-246.121	-25.0199
1.724	16.729	-236.848	-246.639	-26.1941
1.726	12.3746	-246.304	-263.508	-13.5369
1.728	13.4294	-225.713	-252.366	-41.2043
1.73	21.343	-229.8	-321.353	-28.6101
1.732	38.5475	-196.102	-355.433	-2.04621
1.734	44.736	-223.917	-296.688	-12.7676
1.736	39.544	-230.929	-307.01	-15.7518
1.738	53.9226	-212.523	-312.439	7.12651
1.74	57.4071	-222.758	-334.923	11.658
1.742	52.1556	-228.281	-317.835	13.5925
1.744	34.7566	-209.513	-288.011	31.3479
1.746	30.346	-200.686	-250.854	61.5865
1.748	41.1251	-194.01	-243.671	51.4819
1.75	39.3714	-177.073	-238.37	56.7487
1.752	54.9183	-191.441	-227.367	63.945
1.754	38.6888	-194.017	-226.106	55.3734
1.756	65.5282	-214.128	-210.003	59.5695
1.758	52.9099	-217.797	-251.268	63.0949
1.76	48.0073	-201.127	-267.506	58.1944
1.762	49.3454	-171.619	-232.337	62.35
1.764	60.5694	-164.213	-209.387	48.9064
1.766	64.7835	-195.227	-181.198	41.6123
1.768	67.453	-214.298	-198.11	40.3368
1.77	59.5819	-230.61	-220.442	36.6223
1.772	76.2106	-240.502	-251.804	25.1273
1.774	57.6114	-247.822	-285.55	45.3294
1.776	55.3275	-238.1	-274.768	70.302
1.778	53.3797	-223.441	-290.594	63.8304
1.78	74.8129	-218.81	-323.84	44.1459
1.782	81.9084	-234.039	-277.097	50.8289
1.784	89.7012	-250.854	-277.311	63.3484
1.786	112.039	-263.673	-248.694	83.8381
1.788	103.331	-243.287	-252.944	77.8277
1.79	111.154	-256.077	-281.454	80.9745
1.792	96.6283	-273.894	-303.099	86.1024
1.794	79.9481	-293.048	-316.087	85.7988
1.796	93.229	-296.742	-348.9	95.7956
1.798	64.7204	-287.292	-358.367	90.1188
1.8	52.9264	-309.882	-329.08	100.542
1.802	46.3187	-310.477	-336.554	117.52
1.804	49.4799	-326.216	-364.613	131.321
1.806	56.3182	-329.227	-337.366	117.526
1.808	66.3078	-333.765	-362.849	136.199
1.81	58.5518	-336.12	-322.903	167.185
1.812	42.8249	-316.869	-324.688	156.413
1.814	51.8833	-305.73	-285.243	154.981
1.816	19.7076	-315.053	-268.084	161.093
1.818	59.461	-345.503	-301.876	149.893
1.82	49.6016	-346.657	-339.917	147.683
1.822	65.8067	-337.045	-325.055	163.267
1.824	70.1477	-364.294	-397.952	154.639
1.826	27.378	-359.775	-437.897	170.495
1.828	59.3797	-366.055	-430.506	178.929
1.83	46.825	-366.344	-419.404	172.488
1.832	66.3632	-359.543	-399.318	177.517
1.834	92.5133	-360.565	-410.991	188.166
1.836	100.655	-353.373	-432.25	160.716
1.838	112.177	-341.526	-407.244	167.352
1.84	123.587	-339.206	-380.309	177.346
1.842	123.498	-342.804	-398.05	178.826
1.844	115.795	-348.587	-413.542	192.393
1.846	120.794	-330.065	-422.918	194.716
1.848	94.2811	-321.128	-426.42	187.015
1.85	92.1953	-302.405	-511.267	189.822
1.852	90.8904	-280.321	-481.423	196.711
1.854	68.1958	-284.222	-482.472	183.532
1.856	80.0077	-294.835	-476.462	204.96
1.858	83.984	-294.737	-452.127	176.679
1.86	57.564	-279.495	-464.277	175.915
1.862	76.116	-283.44	-440.332	218.089
1.864	76.2831	-284.414	-423.019	186.007
1.866	61.4233	-287.06	-400.621	204.912
1.868	68.8093	-295.173	-385.94	189.945
1.87	63.3565	-291.495	-391.807	194.237
1.872	86.9143	-290.414	-409.368	197.042
1.874	83.1081	-298.877	-415.111	201.082
1.876	98.9475	-287.791	-433.373	202.062
1.878	110.312	-273.251	-461.635	199.765
1.88	104.401	-253.216	-476.242	193.495
1.882	83.9631	-248.783	-485.219	187.008
1.884	106.634	-246.995	-476.704	207.095
1.886	145.69	-221.898	-469.734	201.335
1.888	122.033	-220.311	-478.674	211.137
1.89	116.064	-206.78	-485.673	229.355
1.892	158.085	-196.014	-488.492	213.764
1.894	123.209	-203.974	-482.728	225.72
1.896	133.45	-216.511	-456.556	236.608
1.898	152.707	-189.867	-450.606	233.906
1.9	150.492	-184.34	-427.862	242.065
1.902	158.005	-183.986	-417.559	228.201
1.904	154.985	-177.94	-448.317	217.832
1.906	122.41	-163.611	-412.318	227.298
1.908	102.248	-172.713	-410.442	226.16
1.91	62.3913	-186.011	-427.277	223.038
1.912	37.6937	-177.249	-423.178	215.652
1.914	21.7005	-171.792	-431.432	217.58
1.916	49.2815	-180.916	-413.113	224.595
1.918	54.1513	-138.612	-426.489	229.659
1.92	16.3328	-152.999	-419.527	206.004
1.922	-24.6161	-149.388	-408.741	217.528
1.924	-46.3149	-144.192	-389.438	215.013
1.926	-91.7963	-145.823	-387.846	228.996
1.928	-120.82	-152.482	-393.4	232.102
1.93	-125.828	-164.82	-401.509	209.443
1.932	-116.629	-199.679	-415.117	220.764
1.934	-96.4607	-228.987	-443.778	222.809
1.936	-59.9953	-222.518	-433.498	236.252
1.938	-49.7603	-229.578	-454.52	245.966
1.94	-68.7237	-228.891	-445.934	260.587
1.942	-52.1401	-239.233	-481.314	231.064
1.944	-77.8517	-227.353	-465.697	230.431
1.946	-89.9928	-182.544	-464.859	250.221
1.948	-100.528	-219.624	-464.052	239.508
1.95	-133.048	-221.014	-446.422	233.852
1.952	-111.385	-213.97	-458.963	226.66
1.954	-63.2355	-251.433	-421	213.873
1.956	-70.4508	-227.635	-427.272	230.038
1.958	-82.4379	-234.774	-400.467	230.577
1.96	-74.0071	-242.561	-385.656	236.005
1.962	-82.6782	-240.912	-396.678	236.074
1.964	-91.8965	-220.566	-363.31	254.582
1.966	-115.302	-202.237	-383.47	239.495
1.968	-151.457	-189.081	-359.811	213.964
1.97	-205.059	-197.216	-340.261	213.379
1.972	-250.398	-195.038	-352.288	236.987
1.974	-247.982	-177.042	-300.765	216.691
1.976	-214.113	-184.66	-287.656	227.124
1.978	-171.23	-159.02	-302.295	234.982
1.98	-150.719	-159.893	-292.733	240.234
1.982	-134.869	-179.431	-316.723	243.399
1.984	-125.833	-184.791	-327.787	241.66
1.986	-135.912	-176.214	-316.611	243.872
1.988	-163.882	-168.673	-329.693	246.595
1.99	-177.453	-151.201	-331.046	247.744
1.992	-173.348	-124.582	-343.473	239.495
1.994	-196.222	-123.971	-336.544	255.154
1.996	-241.669	-134.756	-352.454	261.933
1.998	-205.953	-135.523	-382.997	251.04
2	-218.999	-146.965	-397.986	249.04
2.002	-215.6	-149.903	-411.185	267.995
2.004	-198.287	-147.679	-408.225	282.524
2.006	-142.363	-134.919	-398.389	275.273
2.008	-166.696	-129.636	-388.626	273.934
2.01	-158.205	-108.716	-387.913	279.923
2.012	-157.904	-113.281	-379.27	260.689
2.014	-155.084	-111.921	-370.932	253.552
2.016	-177.189	-128.215	-380.15	259.923
2.018	-168.319	-147.871	-374.374	237.873
2.02	-171.487	-164.744	-379.201	218.729
2.022	-175.444	-179.324	-363.065	216.497
2.024	-170.834	-179.748	-388.323	215.148
2.026	-208.884	-193.97	-379.168	241.179
2.028	-229.489	-205.75	-368.989	223.09
2.03	-248.379	-190.039	-363.467	197.452
2.032	-256.905	-180.53	-359.134	209.489
2.034	-194.277	-182.824	-345.95	200.699
2.036	-199.143	-194.234	-344.331	204.628
2.038	-204.162	-189.677	-356.31	216.62
2.04	-244.758	-204.106	-311.608	211.487
2.042	-316.15	-209.227	-276.446	226.837
2.044	-310.648	-216.74	-285.605	217.414
2.046	-320.659	-230.03	-288.795	211.856
2.048	-340.536	-228.43	-297.355	212.645
2.05	-351.99	-233.018	-311.92	208.012
2.052	-321.986	-226.613	-303.639	204.223
2.054	-324.682	-240.306	-310.771	193.22
2.056	-320.646	-273.679	-277.713	183.877
2.058	-303.255	-261.877	-294.839	182.931
2.06	-307.358	-260.129	-296.508	198.795
2.062	-284.894	-263.998	-310.358	191.836
2.064	-303.622	-256.049	-304.423	182.14
2.066	-293.444	-248.187	-319.922	196.37
2.068	-306.878	-257.498	-328.562	192.786
2.07	-267.361	-252.734	-291.829	191.707
2.072	-266.479	-254.264	-250.307	187.605
2.074	-266.239	-285.998	-233.291	179.251
2.076	-258.985	-302.418	-245.508	182.308
2.078	-277.909	-311.598	-238.338	192.901
2.08	-349.44	-330.629	-232.203	197.133
2.082	-379.808	-301.36	-242.665	186.328
2.084	-337.837	-305.222	-241.64	169.897
2.086	-285.95	-300.22	-240.589	183.976
2.088	-245.454	-282.205	-252.685	187.994
2.09	-193.619	-287.463	-214.63	180.193
2.092	-124.022	-285.538	-227.846	189.144
2.094	-129.823	-312.762	-229.073	180.559
2.096	-158.873	-385.739	-246.495	188.941
2.098	-171.97	-386.345	-249.819	183.515
2.1	-192.285	-341.44	-263.236	171.947
2.102	-230.152	-308.479	-294.359	174.82
2.104	-269.062	-288.024	-293.341	177.134
2.106	-293.301	-251.374	-294.462	185.612
2.108	-285.059	-249.924	-282.772	173.565
2.11	-297.445	-242.427	-276.573	176.085
2.112	-319.34	-245.899	-279.66	174.049
2.114	-374.433	-264.512	-228.185	187.256
2.116	-411.281	-283.662	-228.659	169.066
2.118	-381.94	-295.155	-242.987	167.598
2.12	-433.637	-299.778	-276.498	193.012
2.122	-378.985	-302.638	-278.757	183.371
2.124	-337.538	-314.212	-287.083	177.452
2.126	-304.41	-313.236	-255.544	186.001
2.128	-317.372	-317.977	-238.382	168.473
2.13	-338.732	-325.961	-254.981	193.032
2.132	-255.514	-337.408	-243.756	187.163
2.134	-237.211	-370.408	-223.189	182.06
2.136	-261.814	-368.09	-231.167	183.167
2.138	-285.172	-354.668	-240.554	181.278
2.14	-333.299	-350.197	-268.544	188.31
2.142	-302.847	-344.07	-276.189	179.794
2.144	-266.119	-335.305	-275.066	181.63
2.146	-235.255	-345.744	-287.646	184.111
2.148	-262.572	-343.517	-280.254	184.979
2.15	-300.058	-335.735	-283.805	195.244
2.152	-302.825	-334.232	-281.383	184.003
2.154	-321.966	-320.809	-262.52	187.656
2.156	-333.448	-289.755	-259.321	200.154
2.158	-346.755	-296.135	-235.057	194.402
2.16	-385.498	-281.452	-245.443	187.409
2.162	-419.19	-266.256	-215.63	200.59
2.164	-439.298	-242.627	-234.838	204.134
2.166	-468.01	-260.663	-234.829	186.543
2.168	-471.756	-273.41	-198.797	196.651
2.17	-474.915	-242.696	-202.064	187.701
2.172	-483.296	-253.323	-194.823	189.64
2.174	-472.335	-224.381	-196.373	189.606
2.176	-479.322	-233.45	-189.143	189.166
2.178	-490.26	-247.74	-184.591	201.057
2.18	-480.352	-228.756	-191.527	181.965
2.182	-449.476	-231.01	-193.629	188.955
2.184	-466.847	-241.131	-207.121	184.205
2.186	-465.699	-214.999	-195.51	179.494
2.188	-461.914	-204.638	-178.898	191.004
2.19	-482.884	-201.825	-180.689	191.997
2.192	-486.982	-197.664	-194.362	186.872
2.194	-484.397	-192.622	-169.709	187.663
2.196	-484.151	-186.839	-169.909	168.075
2.198	-510.71	-169.96	-169.276	193.989
2.2	-498.005	-172.642	-143.777	198.372
2.202	-494.492	-192.518	-135.334	178.389
2.204	-475.458	-172.192	-168.414	181.817
2.206	-432.151	-180.166	-157.794	185.826
2.208	-459.395	-173.859	-151.762	188.031
2.21	-473.235	-151.754	-155.124	191.327
2.212	-449.501	-126.082	-150.672	189.293
2.214	-452.346	-100.528	-140.878	191.519
2.216	-463.661	-106.042	-170.356	179.654
2.218	-466.216	-88.5947	-151.911	173.263
2.22	-473.793	-72.8708	-154.261	193.285
2.222	-517.786	-54.7862	-163.177	180.232
2.224	-521.868	-67.1463	-174.087	186.131
2.226	-487.723	-27.8871	-150.155	172.618
2.228	-488.785	2.22804	-158.618	176.366
2.23	-481.345	-9.25975	-148.344	190.638
2.232	-469.259	6.57297	-101.69	187.882
2.234	-464.555	-0.35435	-116.881	186.062
2.236	-464.732	2.15717	-106.035	182.394
2.238	-462.815	8.1844	-98.6453	191.49
2.24	-438.177	28.9974	-66.8486	185.631
2.242	-435.597	51.3929	-63.3258	180.248
2.244	-431.009	69.695	-67.8097	165.182
2.246	-426.408	87.8805	-40.5085	187.344
2.248	-378.995	101.397	-40.9168	191.113
2.25	-413.362	103.36	-33.6065	187.844
2.252	-401.486	102.566	-17.446	204.767
2.254	-365.784	106.237	4.40002	192.916
2.256	-360.465	107.728	-4.17187	203.474
2.258	-359.589	119.187	-13.6462	196.449
2.26	-361.719	125.001	3.4046	187.925
2.262	-354.064	139.424	40.6034	188.866
2.264	-359.748	151.331	36.1554	199.897
2.266	-348.133	162.791	37.7351	218.364
2.268	-359.591	171.927	66.5952	195.295
2.27	-341.397	175.532	44.1037	202.369
2.272	-300.131	183.131	93.3805	202.242
2.274	-278.497	183.882	56.859	209.848
2.276	-271.237	180.453	67.0493	208.091
2.278	-246.931	180.205	98.8658	211.685
2.28	-246.725	187.511	107.586	204.678
2.282	-229.894	194.047	118.394	208.798
2.284	-211.705	197.399	118.926	196.58
2.286	-186.862	208.383	100.369	214.816
2.288	-187.43	214.026	112.588	235.237
2.29	-186.435	207.759	136.844	205.628
2.292	-171.733	213.275	125.534	193.423
2.294	-169.159	215.307	132.935	195.737
2.296	-152.096	216.328	122.487	195.193
2.298	-117.17	220.474	140.699	213.641
2.3	-138.451	229.053	135.731	192.288
2.302	-117.888	228.769	135.039	190.751
2.304	-123.999	227.396	144.569	186.668
2.306	-117.214	233.604	139.724	195.015
2.308	-124.965	229.57	157.259	199.639
2.31	-111.029	236.239	162.83	180.849
2.312	-111.822	236.609	175.319	185.064
2.314	-94.9029	231.513	186.24	180.721
2.316	-91.4874	232.129	171.46	177.179
2.318	-73.7188	231.895	188.273	168.655
2.32	-82.6138	233.285	175.793	178.034
2.322	-63.0483	236.164	175.413	171.472
2.324	-68.6072	237.004	158.542	202.336
2.326	-66.9671	245.983	181.091	179.309
2.328	-69.9681	242.323	164.63	188.385
2.33	-57.3206	238.892	162.197	185.419
2.332	-26.7131	243.244	175.082	174.79
2.334	-30.2871	234.71	178.132	174.552
2.336	-39.8089	241.149	198.85	176.246
2.338	-24.7191	238.04	189.736	178.145
2.34	-12.3568	245.328	194.723	174.828
2.342	1.95679	247.523	177.651	168.526
2.344	-3.86779	245.23	210.362	174.027
2.346	10.7941	256.246	192.365	177.424
2.348	24.1592	260.346	199.053	172.535
2.35	21.2909	252.671	197.639	166.491
2.352	17.101	258.417	201.228	173.884
2.354	26.7655	253.559	192.314	185.131
2.356	3.60846	250.12	210.813	174.731
2.358	26.9111	249.459	205.271	180.91
2.36	4.36324	250.568	213.183	171.321
2.362	23.388	243.515	200.929	166.383
2.364	20.9853	247.622	208.387	149.259
2.366	12.8937	256.615	223.054	158.379
2.368	29.8444	255.769	220.453	154.315
2.37	18.0485	256.236	206.191	160.401
2.372	36.4015	258.484	221.643	158.746
2.374	27.5908	254.638	214.751	163.95
2.376	18.3285	249.871	217.839	153.962
2.378	30.8467	246.716	245.23	150.32
2.38	43.3946	255.436	238.797	131.213
2.382	34.827	257.571	220.173	170.434
2.384	10.5507	254.13	234.541	168.233
2.386	23.8483	258.148	222.695	168.441
2.388	23.4945	260.22	225.272	177.525
2.39	38.0618	251.939	236.456	161.654
2.392	36.9015	255.402	207.804	155.631
2.394	8.55183	246.654	210.96	172.55
2.396	17.3321	242.756	215.602	145.313
2.398	53.1669	244.483	233.759	169.97
2.4	34.488	251.561	232.084	184.827
2.402	27.2321	246.976	223.777	191.484
2.404	56.8558	251.88	226.134	191.257
2.406	38.0054	253.787	247.236	154.706
2.408	53.2598	249.304	257.342	189.782
2.41	37.8649	245.882	238.907	194.614
2.412	14.2259	245.728	241.309	187.122
2.414	43.7896	239.039	244.397	205.669
2.416	33.9044	232.683	258.499	187.046
2.418	23.558	232.501	263.834	222.163
2.42	25.699	231.368	241.564	209.555
2.422	24.7767	235.062	252.069	212.936
2.424	6.82699	238.22	256.751	216.145
2.426	38.3658	244.869	258.731	210.792
2.428	24.8098	249.891	272.931	205.481
2.43	3.04602	242.466	270.796	208.096
2.432	23.2657	240.706	282.579	221.736
2.434	11.3762	240.928	279.049	222.692
2.436	-26.5555	231.578	280.153	212.573
2.438	-25.1503	229.59	282.852	215.809
2.44	-28.4244	227.804	282.389	213.84
2.442	-37.6646	227.396	278.907	202.908
2.444	-36.8534	232.962	285.481	213.479
2.446	-33.0325	233.212	283.149	213.534
2.448	-46.015	240.634	284.402	201.325
2.45	-32.8358	237.561	272.866	229.854
2.452	-13.5876	238.88	272.72	219.079
2.454	-2.72426	236.937	266.409	217.856
2.456	-20.0812	231.763	274.118	227.221
2.458	-9.58988	231.716	249.03	187.578
2.46	-31.4539	231.196	275.22	210.265
2.462	-23.5742	227.338	283.183	216.634
2.464	-45.3582	227.056	288.55	218.33
2.466	-26.3605	232.711	297.024	190.016
2.468	-28.3175	228.47	276.87	194.479
2.47	-46.2665	230.436	277.497	208.408
2.472	-40.3309	231.795	279.692	190.284
2.474	-33.9582	222.48	274.95	200.301
2.476	-46.1019	217.678	265.156	182.583
2.478	-22.3949	216.768	287.496	160.058
2.48	-11.5153	219.447	285.505	194.313
2.482	-18.5974	225.217	288.004	190.061
2.484	-17.2965	227.718	290.158	194.047
2.486	-22.0424	234.52	276.025	213.326
2.488	-28.1303	232.933	261.12	224.015
2.49	-16.9802	226.977	280.563	231.806
2.492	-9.45016	227.991	297.749	238.177
2.494	0.0508	219.9	279.158	238.482
2.496	-38.7518	214.952	274.841	195.339
2.498	-9.34006	219.799	295.419	206.285
2.5	10.3737	221.612	287.164	234.433
2.502	16.4829	217.186	301.027	227.155
2.504	-11.8293	220.854	324.479	252.53
2.506	7.94226	223.723	313.476	250.626
2.508	5.7264	227.296	297.018	253.063
2.51	32.6161	220.828	297.967	232.048
2.512	51.1321	218.309	291.724	223.771
2.514	53.662	215.841	283.841	184.178
2.516	36.8308	212.614	301.955	205.205
2.518	47.8832	206.941	280.07	230.338
2.52	48.8514	202.243	276.897	203.693
2.522	47.6705	206.65	312.068	193.818
2.524	55.6305	205.509	288.54	177.294
2.526	48.3585	215.745	287.107	182.394
2.528	49.9156	212.761	279.965	136.3
2.53	72.3705	212.652	253.489	91.1766
2.532	66.8289	212.885	260.338	133.648
2.534	64.2352	202.604	269.249	110.035
2.536	60.9962	205.062	274.86	76.6107
2.538	81.7892	206.003	288.819	87.8275
2.54	87.9114	205.759	284.446	65.9972
2.542	103.496	212.761	287.586	20.1763
2.544	79.2555	209.15	285.971	-32.8308
2.546	75.8672	218.096	286.89	-82.3544
2.548	65.8737	223.259	263.535	3.18797
2.55	81.2876	216.384	271.724	94.7613
2.552	51.196	218.672	259.439	207.202
2.554	97.319	214.885	242.188	215.894
2.556	84.7395	212.193	230.861	198.483
2.558	76.5534	211.331	258.488	177.989
2.56	93.4985	214.969	244.491	103.852
2.562	93.0401	213.745	255.203	83.015
2.564	91.3399	216.866	240.728	40.506
2.566	82.1434	228.914	259.113	-27.3192
2.568	99.2599	228.463	246.999	-76.9818
2.57	88.6819	228.864	236.653	-95.6493
2.572	94.2909	227.546	225.868	-96.579
2.574	95.5234	216.289	235.672	-103.019
2.576	84.0534	209.201	251.529	-79.4084
2.578	104.275	208.14	230.685	-49.3634
2.58	95.4273	212.256	247.722	-56.0626
2.582	85.4429	207.886	245.568	-72.6755
2.584	119.389	212.419	258.454	-82.7061
2.586	108.156	220.299	252.549	-62.6726
2.588	118.513	217.789	265.875	-44.3486
2.59	137.604	216.578	251.975	4.67778
2.592	139.526	216.512	255.393	7.08018
2.594	152.027	213.586	262.74	26.9994
2.596	130.177	206.883	269.98	24.1947
2.598	140.031	206.865	278.503	93.2869
2.6	131.825	208.386	260.139	85.2481
2.602	142.705	203.688	257.796	95.7123
2.604	122.785	206.764	250.706	71.1278
2.606	133.763	205.957	239.167	58.9265
2.608	128.868	211.434	262.486	151.138
2.61	145.634	202.734	258.673	196.597
2.612	132.269	205.303	237.029	181.725
2.614	123.198	198.29	254.956	164.691
2.616	138.013	192.457	262.334	129.357
2.618	149.209	188.02	244.629	69.4118
2.62	127.721	190.7	239.259	-31.5509
2.622	136.451	190.282	237.39	-119.986
2.624	134.434	194.632	237.771	-139.223
2.626	139.897	200.397	254.467	-173.637
2.628	143.187	206.144	243.097	-204.735
2.63	139.253	200.431	246.619	-188.619
2.632	131.272	201.046	242.624	-193.153
2.634	152.212	199.432	245.975	-193.579
2.636	146.682	189.682	249.746	-180.011
2.638	149.943	187.254	266.433	-147.272
2.64	137.329	195.118	245.577	-163.554
2.642	161.217	190.181	237.193	-210.327
2.644	139.464	195.524	234.801	-223.139
2.646	148.091	204.369	198.027	-181.772
2.648	138.654	199.341	225.548	-176.516
2.65	143.172	188.805	186.789	-128.497
2.652	147.592	192.092	164.952	-104.254
2.654	151.777	183.937	191.631	-139.502
2.656	138.069	177.219	185.024	-137.65
2.658	164.728	179.437	155.616	-171.36
2.66	162.382	179.555	151.881	-213.327
2.662	148.448	178.775	136.281	-198.236
2.664	144.735	183.265	145.331	-198.506
2.666	142.496	191.826	130.801	-118.671
2.668	148.917	186.908	103.832	-60.5385
2.67	150.824	182.332	97.4876	-34.7833
2.672	152.755	184.744	99.5708	-13.6416
2.674	166.482	183.552	111.77	-25.6903
2.676	160.414	175.018	94.3834	-28.6858
2.678	170.12	172.569	81.453	-83.0208
2.68	167.844	171.581	69.7639	-98.4887
2.682	185.622	168.021	58.0274	-65.7733
2.684	159.93	170.879	58.9025	-34.1175
2.686	160.086	175.918	4.40734	-30.8353
2.688	158.405	179.227	10.7618	-43.5058
2.69	155.531	175.611	2.11054	-56.9329
2.692	163.327	170.322	29.6792	-57.9717
2.694	176.537	165.319	30.8861	-111.402
2.696	160.15	158.685	16.0069	-180.522
2.698	149.226	167.832	32.6492	-210.234
2.7	162.238	172.925	55.7092	-275.902
2.702	172.936	174.78	43.3436	-285.469
2.704	183.173	180.614	69.706	-289.827
2.706	159.888	183.259	106.367	-238.409
2.708	176.536	184.954	105.977	-193.639
2.71	174.182	182.089	126.643	-234.361
2.712	174.872	185.349	171.134	-283.819
2.714	182.776	179.749	183.324	-312.336
2.716	186.551	168.433	188.117	-326.371
2.718	192.724	168.071	164.914	-313.253
2.72	202.478	173.166	161.818	-341.871
2.722	179.729	162.088	166.239	-380.803
2.724	165.296	167.482	172.038	-363.943
2.726	186.143	173.88	147.31	-323.25
2.728	199.038	162.347	90.9422	-349.643
2.73	185.427	160.494	87.3209	-355.797
2.732	171.815	166.979	77.3442	-337.133
2.734	173.544	159.577	39.2254	-368.082
2.736	161.918	158.539	46.5461	-412.723
2.738	177.772	157.857	22.4618	-404.972
2.74	187.62	166.796	7.56377	-415.628
2.742	170.658	173.614	29.5184	-468.425
2.744	154.495	175.524	-18.5911	-475.992
2.746	183.022	176.131	9.18333	-503.46
2.748	148.763	172.904	-11.0705	-479.652
2.75	182.958	173.096	9.21463	-492.649
2.752	171.874	173.221	3.01754	-503.558
2.754	172.886	173.809	-5.36189	-436.638
2.756	182.788	173.369	-18.9196	-408.5
2.758	186.03	180.843	-29.1419	-376.781
2.76	176.131	183.013	-40.6522	-350.87
2.762	159.541	184.542	-68.8929	-329.444
2.764	174.153	203.547	-80.4816	-318.218
2.766	171.829	215.07	-110.771	-323.34
2.768	171.284	221.272	-126.807	-323.18
2.77	179.929	219.425	-134.641	-338.001
2.772	176.344	218.809	-160.612	-318.06
2.774	184.976	218.635	-189.604	-323.369
2.776	181.407	215.589	-168.495	-351.521
2.778	180.945	218.395	-178.583	-377.545
2.78	169.951	227.922	-192.019	-349.366
2.782	186.826	224.92	-176.424	-365.745
2.784	160.741	236.992	-187.551	-390.864
2.786	181.179	247.692	-172.466	-350.696
2.788	160.723	253.244	-174.567	-354.261
2.79	184.964	253.961	-193.453	-360.316
2.792	192.017	258.598	-225.799	-363.288
2.794	194.16	260.059	-228.348	-361.242
2.796	191.025	256.381	-252.173	-356.624
2.798	190.95	255.007	-214.175	-355.771
2.8	210.312	259.164	-217.32	-328.217
2.802	199.57	256.415	-232.224	-313.309
2.804	200.812	253.427	-223.362	-346.354
2.806	194.112	254.686	-204	-321.912
2.808	197.327	259.894	-230.805	-303.678
2.81	178.568	262.65	-219.315	-317.351
2.812	183.051	263.591	-232.898	-325.218
2.814	203.015	267.652	-196.033	-336.007
2.816	202.554	266.633	-193.069	-343.826
2.818	196.071	274.269	-213.227	-359.706
2.82	181.816	285.821	-197.031	-333.502
2.822	181.503	285.688	-229.117	-340.846
2.824	198.911	287.813	-211.292	-372.546
2.826	169.85	300.302	-216.824	-361.118
2.828	184.026	302.236	-205.06	-365.562
2.83	197.115	303.829	-216.936	-366.431
2.832	170.685	309.19	-220.275	-337.316
2.834	195.005	308.794	-224.267	-344.837
2.836	196.705	313.691	-249.612	-326.928
2.838	196.839	312.726	-263.264	-324.995
2.84	186.167	314.582	-266.37	-338.861
2.842	188.873	325.167	-258.537	-334.969
2.844	191.886	341.381	-290.035	-323.067
2.846	190.455	346.763	-319.733	-310.8
2.848	174.929	343.425	-309.054	-307.321
2.85	187.21	338.416	-316.566	-333.191
2.852	179.578	346.435	-316.545	-331.793
2.854	197.621	333.363	-289.575	-355.992
2.856	185.952	321.148	-312.61	-321.16
2.858	182.928	313.082	-324.03	-320.052
2.86	183.712	313.042	-326.269	-307.897
2.862	190.162	314.691	-313.855	-326.964
2.864	184.535	301.918	-284.447	-371.775
2.866	169.663	314.547	-285.737	-405.733
2.868	186.833	280.218	-274.419	-367.315
2.87	184.7	261.225	-262.655	-346.219
2.872	189.054	250.482	-279.994	-354.507
2.874	180.929	232.432	-260.182	-360.679
2.876	184.87	224.543	-241.424	-353.262
2.878	202.727	208.101	-223.016	-348.29
2.88	195.073	194.134	-200.161	-329.144
2.882	196.827	189.859	-181.992	-353.356
2.884	204.665	197.554	-187.471	-377.154
2.886	195.471	202.061	-163.376	-360.517
2.888	194.104	193.07	-156.356	-398.225
2.89	187.554	177.768	-140.72	-357.32
2.892	210.751	164.889	-148.488	-324.407
2.894	206.565	150.176	-137.306	-309.856
2.896	167.594	131.852	-121.937	-341.823
2.898	191.383	115.925	-85.9525	-312.907
2.9	201.121	107.146	-64.363	-306.104
2.902	174.271	89.6783	-57.895	-305.851
2.904	188.698	77.2718	-34.02	-286.949
2.906	175.832	67.0707	-25.7062	-275.757
2.908	181.823	45.8582	1.02043	-275.978
2.91	173.765	15.6057	-3.39951	-272.398
2.912	169.888	-13.4878	-3.92751	-269.926
2.914	196.762	-24.326	27.8411	-270.366
2.916	188.832	-57.7678	27.8033	-267.758
2.918	191.092	-115.68	21.9623	-265.716
2.92	173.65	-147.874	37.6058	-240.058
2.922	174.453	-146.953	56.8948	-232.183
2.924	168.61	-153.306	55.8934	-228.899
2.926	182.303	-168.574	56.2887	-244.382
2.928	184.001	-162.752	58.4991	-245.337
2.93	154.199	-189.079	62.0468	-264.273
2.932	177.887	-187.37	69.9128	-281.428
2.934	198.211	-186.121	87.8473	-247.564
2.936	182.516	-191.865	91.7345	-305.214
2.938	179.06	-213.397	105.057	-286.459
2.94	191.26	-213.321	116.291	-254.934
2.942	169.423	-227.203	125.276	-256.759
2.944	160.761	-258.866	121.885	-268.584
2.946	165.942	-277.574	118.313	-272.787
2.948	184.23	-282.423	121.688	-251.803
2.95	168.968	-294.802	113.268	-239.424
2.952	164.405	-315.589	132.201	-256.752
2.954	177.368	-280.436	139.541	-245.836
2.956	191.203	-289.828	133.242	-237.056
2.958	187.403	-293.497	128.646	-249.724
2.96	181.343	-265.119	135.838	-241.86
2.962	194.394	-248.22	131.524	-259.341
2.964	204.211	-259.783	134.886	-256.015
2.966	198.613	-232.816	116.221	-200.413
2.968	164.061	-224.478	124.14	-199.731
2.97	178.395	-260.464	142.121	-234.734
2.972	189.59	-263.889	144.994	-218.596
2.974	191.436	-271.845	141.48	-191.781
2.976	189.476	-287.352	148.327	-205.25
2.978	202.94	-289.946	136.234	-220.73
2.98	204.29	-289.997	139.208	-227.172
2.982	200.221	-326.995	144.164	-204.661
2.984	201.284	-333.421	140.364	-196.491
2.986	186.749	-349.888	120.339	-177.509
2.988	207.32	-376.545	126.517	-174.744
2.99	198.099	-377.902	128.528	-197.575
2.992	177.365	-354.929	103.707	-194.087
2.994	173.818	-398.112	131.644	-200.123
2.996	193.58	-383.537	121.052	-190.935
2.998	174.1	-377.428	120.114	-190.424
3	192.163	-433.658	132.261	-175.169
3.002	191.296	-427.47	113.59	-163.041
3.004	196.965	-437.432	120.803	-138.053
3.006	192.128	-364.883	134.648	-127.43
3.008	197.334	-367.417	151.848	-86.4477
3.01	209.989	-369.643	160.038	-99.9998
3.012	191.478	-372.557	164.086	-111.852
3.014	210.082	-396.041	149.209	-112.102
3.016	204.693	-411.831	154.017	-101.59
3.018	178.489	-422.453	157.036	-102.485
3.02	213.298	-437.611	140.988	-101.358
3.022	203.048	-451.104	129.751	-111.21
3.024	194.499	-463.785	138.203	-91.1763
3.026	179.191	-503.724	137.198	-81.0072
3.028	175.374	-490.28	157.908	-92.9541
3.03	165.573	-479.696	144.001	-82.4939
3.032	166.126	-485.442	152.229	-54.3207
3.034	164.505	-492.334	148.696	-27.7601
3.036	173.763	-467.163	158.952	-25.7266
3.038	176.685	-478.14	140.755	-42.9489
3.04	170.31	-470.243	150.635	-20.8009
3.042	154.282	-482.331	138.01	-35.1848
3.044	170.816	-473.41	141.804	-29.3322
3.046	142.649	-469.993	154.351	-21.1878
3.048	128.383	-484.725	175.654	-32.9565
3.05	128.765	-487.764	166.725	-41.6534
3.052	128.368	-491.823	142.938	-78.7953
3.054	121.797	-466.875	144.53	-92.3458
3.056	136.535	-455.421	159.736	-56.6684
3.058	133.986	-435.802	170.744	-64.5167
3.06	123.465	-415.602	155.203	-103.501
3.062	135.833	-409.308	145.514	-111.867
3.064	135.568	-396.798	144.358	-108.57
3.066	149.367	-372.42	161.813	-124.657
3.068	142.05	-360.837	168.459	-123.637
3.07	111.34	-361.32	158.65	-130.266
3.072	118.604	-352.613	170.315	-122.46
3.074	134.483	-336.374	172.366	-101.5
3.076	138.924	-329.679	181.885	-95.4209
3.078	135.674	-317.048	173.963	-110.751
3.08	153.422	-303.3	177.233	-133.834
3.082	148.974	-290.614	166.535	-98.1788
3.084	149.617	-276.554	157.069	-86.6579
3.086	151.927	-263.764	180.59	-94.561
3.088	140.154	-276.205	165.7	-101.24
3.09	130.045	-275.964	168.218	-98.9389
3.092	121.884	-279.474	167.752	-106.727
3.094	119.144	-284.927	172.482	-88.8527
3.096	124.971	-283.216	161.393	-96.9581
3.098	94.8703	-284.239	155.67	-117.529
3.1	86.4637	-284.976	160.741	-104.098
3.102	111.954	-288.916	142.647	-120.362
3.104	128.537	-276.58	142.772	-111.165
3.106	113.045	-260.731	136.491	-118.581
3.108	115.976	-252.251	129.642	-129.219
3.11	131.74	-240.98	126.066	-124.849
3.112	101.972	-230.21	94.7816	-131.307
3.114	102.774	-249.853	91.612	-171.018
3.116	113.053	-247.615	93.2255	-153.832
3.118	107.137	-234.454	99.4236	-158.852
3.12	81.6996	-231.183	90.7105	-184.989
3.122	20.5358	-222.166	82.9652	-161.67
3.124	20.2749	-208.957	98.2041	-166.162
3.126	-17.0203	-192.88	91.446	-172.363
3.128	-22.4442	-179.762	55.3828	-173.105
3.13	-40.2191	-180.612	56.9245	-165.021
3.132	-71.9273	-165.172	99.3244	-156.511
3.134	-97.6105	-167.637	100.557	-147.33
3.136	-93.2844	-180.755	94.7417	-167.568
3.138	-74.0365	-163.601	107.632	-153.936
3.14	-34.1805	-164.155	113.531	-162.902
3.142	-45.5905	-168.528	117.746	-194.267
3.144	-70.5242	-160.941	114.923	-156.916
3.146	-50.7354	-146.484	123.936	-182.966
3.148	-110.054	-144.42	101.543	-174.394
3.15	-115.826	-155.671	119.728	-162.82
3.152	-142.196	-149.173	123.844	-180.945
3.154	-168.316	-149.51	120.727	-161.365
3.156	-100.113	-150.745	110.519	-159.629
3.158	-56.0609	-160.546	112.094	-169.107
3.16	-4.12049	-149.928	135.587	-196.34
3.162	12.837	-168.053	146.15	-170.552
3.164	-1.8553	-174.316	135.75	-194.064
3.166	8.58346	-160.363	129.021	-143.957
3.168	-45.8861	-147.695	125.005	-167.438
3.17	-52.3827	-142.741	143.418	-163.425
3.172	-41.7181	-145.278	165.247	-151.897
3.174	-14.3887	-148.404	140.082	-168.427
3.176	56.1905	-148.171	139.436	-156.382
3.178	70.2452	-158.005	138.814	-165.557
3.18	90.7992	-156.326	142.393	-138.42
3.182	76.0352	-146.883	139.042	-154.403
3.184	57.6287	-144.107	135.727	-134.906
3.186	53.8236	-161.865	122.419	-155.069
3.188	58.4264	-164.568	113.942	-108.958
3.19	29.4825	-167.641	126.051	-128.843
3.192	-33.3659	-164.439	110.233	-116.869
3.194	-73.1316	-154.702	103.735	-102.244
3.196	-104.919	-150.335	72.0834	-122.216
3.198	-77.3422	-155.204	48.538	-86.9925
3.2	-103.591	-154.221	41.9468	-89.8429
3.202	-76.8999	-159.106	51.0915	-75.6821
3.204	-54.0454	-162.254	43.854	-58.8937
3.206	-43.4659	-149.155	57.2198	-52.7291
3.208	-54.5636	-160.077	5.31396	-36.6404
3.21	-68.5367	-159.947	-25.9324	-44.1597
3.212	-84.8319	-145.038	-58.5603	-48.2852
3.214	-67.3728	-142.19	-83.8896	-10.1504
3.216	-101.532	-140.079	-99.0767	-52.3
3.218	-126.936	-140.889	-146.345	-55.1524
3.22	-139.847	-124.609	-135.044	-31.3796
3.222	-104.61	-113.243	-183.022	-11.6684
3.224	-64.4127	-100.151	-160.834	23.5046
3.226	-44.506	-79.6861	-118.32	-2.14133
3.228	-20.4176	-89.9753	-98.0911	-20.9791
3.23	-28.1653	-91.2174	-135.701	-10.8556
3.232	-12.4175	-87.965	-127.363	-2.36892
3.234	34.2596	-92.2028	-87.9186	16.9372
3.236	40.0382	-116.37	-74.0787	13.7914
3.238	30.1877	-107.005	-56.0191	3.80664
3.24	-9.53227	-99.9109	-56.8097	34.2413
3.242	-28.2274	-115.725	-49.4537	40.5333
3.244	-99.9203	-100.046	-23.4449	49.3713
3.246	-91.3811	-98.0719	-62.0099	34.4115
3.248	-86.646	-99.1403	-46.5498	60.782
3.25	-96.6728	-106.153	-55.7188	59.2198
3.252	-82.68	-106.39	-66.0518	59.8371
3.254	-89.7099	-94.521	-36.4106	66.0099
3.256	-111.514	-97.4254	-11.3125	42.1783
3.258	-133.257	-96.2192	22.5352	47.9891
3.26	-127.745	-79.6072	61.3239	80.7381
3.262	-107.983	-78.2734	65.5953	103.816
3.264	-85.4215	-84.3043	67.1014	113.463
3.266	-63.4705	-87.9462	62.6006	99.765
3.268	-26.3709	-91.4886	34.5832	102.824
3.27	-58.0049	-105.157	31.494	129.099
3.272	-63.9784	-131.392	57.3215	113.346
3.274	-72.6904	-130.556	24.3939	101.604
3.276	-60.0579	-127.076	21.0487	114.274
3.278	-86.4937	-109.534	38.2176	124.219
3.28	-100.524	-118.399	19.1218	160.87
3.282	-100.102	-111.528	-9.29375	184.286
3.284	-155.483	-104.786	-5.54041	195.636
3.286	-173.869	-107.895	5.30946	177.453
3.288	-165.896	-88.2402	-16.5433	206.513
3.29	-170.956	-106.662	-5.63713	245.657
3.292	-163.3	-104.475	-58.9286	246.844
3.294	-142.349	-117.507	-102.998	246.654
3.296	-113.026	-130.302	-133.427	225.188
3.298	-116.296	-132.509	-184.775	197.771
3.3	-100.437	-139.116	-96.6571	200.198
3.302	-134.863	-118.17	-98.9398	193.435
3.304	-156.287	-112.455	-137.235	222.586
3.306	-157.109	-91.4583	-175.365	228.974
3.308	-196.879	-77.0705	-183.792	247.25
3.31	-197.158	-104.158	-196.787	261.252
3.312	-191.871	-101.015	-214.671	246.04
3.314	-213.768	-95.9201	-195.228	203.242
3.316	-223.399	-121.631	-182.057	178.28
3.318	-232.63	-136.46	-162.47	130.899
3.32	-258.702	-147.645	-195.655	93.9094
3.322	-264.659	-73.1491	-207.421	67.997
3.324	-260.127	-101.591	-258.717	44.4954
3.326	-246.286	-117.422	-269.509	32.6732
3.328	-261.384	-123.659	-290.613	5.88361
3.33	-291.839	-104.845	-242.681	19.5176
3.332	-283.271	-122.601	-209.825	28.0452
3.334	-298.537	-133.382	-186.275	28.4896
3.336	-280.594	-164.148	-151.429	39.4438
3.338	-280.091	-103.783	-160.091	26.349
3.34	-304.575	-99.7512	-216.772	20.0637
3.342	-286.876	-90.7973	-269.878	-4.79989
3.344	-307.026	-116.309	-276.127	-39.1393
3.346	-294.763	-87.1483	-285.159	-56.6062
3.348	-313.897	-111.511	-294.254	-66.7788
3.35	-306.662	-126.51	-287.775	-93.1547
3.352	-287.155	-129.085	-292.449	-94.3321
3.354	-277.202	-134.723	-277.944	-101.412
3.356	-271.301	-145.139	-312.992	-93.1919
3.358	-253.558	-152.291	-355.372	-103.348
3.36	-264.869	-140.055	-351.395	-130.545
3.362	-273.827	-110.245	-330.533	-110.087
3.364	-273.211	-111.477	-284.451	-75.6315
3.366	-276.84	-92.7443	-290.248	-58.5964
3.368	-280.776	-99.0803	-259.856	-58.4472
3.37	-291.444	-102.591	-270.575	-64.4506
3.372	-265.885	-87.8091	-275.513	-57.6486
3.374	-283.556	-146.861	-283.303	-34.068
3.376	-290.533	-146.024	-307.446	-62.2856
3.378	-268.442	-117.256	-314.925	-83.3178
3.38	-325.368	-154.922	-338.493	-107.77
3.382	-317.498	-140.997	-304.333	-159.049
3.384	-297.962	-109.372	-315.054	-151.899
3.386	-301.794	-158.244	-323.455	-172.41
3.388	-281.14	-139.699	-323.065	-178.251
3.39	-275.097	-148.519	-336.704	-182.183
3.392	-254.891	-155.225	-355.169	-195.602
3.394	-262.441	-133.868	-353.817	-217.906
3.396	-248.579	-128.357	-376.758	-193.594
3.398	-232.589	-126.362	-413.999	-191.418
3.4	-256.98	-153.649	-413.23	-162.368
3.402	-268.799	-156.226	-407.176	-164.418
3.404	-278.412	-144.315	-424.863	-157.709
3.406	-283.022	-145.757	-426.634	-151.482
3.408	-292.699	-137.386	-402.361	-127.139
3.41	-283.344	-130.427	-387.827	-137.907
3.412	-268.061	-141.275	-394.431	-150.753
3.414	-254.565	-148.393	-437.098	-134.891
3.416	-256.971	-149.799	-446.212	-169.806
3.418	-253.105	-145.152	-424.376	-188.093
3.42	-249.515	-160.533	-411.886	-195.122
3.422	-252.11	-169.815	-377.872	-188.157
3.424	-232.203	-173.739	-350.159	-179.085
3.426	-242.496	-158.539	-339.895	-199.855
3.428	-246.109	-166.586	-288.642	-195.114
3.43	-231.734	-151.281	-286.648	-210.215
3.432	-238.773	-151.209	-284.084	-199.35
3.434	-229.436	-152.244	-226.695	-217.852
3.436	-239.147	-165.605	-242.464	-190.824
3.438	-209.396	-177.191	-257.348	-179.185
3.44	-226.111	-163.454	-240.892	-188.208
3.442	-219.897	-162.128	-246.888	-153.847
3.444	-185.992	-187.162	-261.421	-136.545
3.446	-170.859	-146.975	-250.187	-124.466
3.448	-167.156	-169.009	-263.2	-110.32
3.45	-177.376	-172.775	-283.028	-75.7541
3.452	-155.596	-160.298	-273.681	-65.4509
3.454	-162.267	-164.993	-353.033	-65.5725
3.456	-168.81	-167.806	-354.463	-69.3333
3.458	-159.472	-170.728	-312.07	-64.4786
3.46	-177.991	-166.936	-317.8	-67.7248
3.462	-147.179	-159.726	-336.973	-51.9469
3.464	-153.03	-153.747	-358.34	-33.8267
3.466	-114.943	-154.818	-374.211	-32.6269
3.468	-135.905	-179.391	-359.432	-35.0291
3.47	-125.072	-184.705	-313.356	-39.0591
3.472	-87.9227	-179.767	-292.819	-45.0466
3.474	-95.1903	-198.208	-285.949	-40.0126
3.476	-67.46	-213.055	-281.365	-33.0193
3.478	-65.9088	-238.07	-305.08	-46.7571
3.48	-42.8529	-242.346	-321.521	-24.861
3.482	-40.5876	-240.083	-299.438	-22.879
3.484	-28.0772	-236.944	-348.069	-23.2708
3.486	-16.6232	-259.729	-338.603	-44.7643
3.488	-33.0934	-257.037	-340.256	-35.5112
3.49	-26.4592	-246.417	-349.801	-25.4375
3.492	-10.1859	-255.237	-332.915	-11.4489
3.494	6.63101	-245.115	-357.012	-11.602
3.496	12.2954	-255.235	-323.682	5.83657
3.498	27.7142	-255.559	-316.49	-6.41887
3.5	44.7449	-255.174	-319.549	2.49302
3.502	27.9481	-277.891	-376.953	37.7595
3.504	53.0106	-271.414	-359.023	27.3164
3.506	42.1481	-252.106	-336.579	50.243
3.508	55.8419	-228.649	-331.212	28.498
3.51	45.7445	-243.602	-290.492	50.1015
3.512	69.6122	-242.182	-314.551	70.3674
3.514	75.4596	-252.984	-345.772	41.3697
3.516	53.5844	-258.276	-345.115	39.9515
3.518	61.6998	-276.14	-310.746	36.4733
3.52	84.1037	-258.3	-279.55	42.3036
3.522	100.502	-272.517	-294.24	33.8009
3.524	87.9427	-255.457	-287.843	35.6521
3.526	114.602	-221.076	-289.529	31.8721
3.528	110.292	-208.46	-293.586	44.0416
3.53	107.175	-211.207	-310.847	56.1266
3.532	122.221	-217.816	-330.663	58.517
3.534	117.194	-216.692	-346.217	54.4886
3.536	143.445	-207.488	-336.694	72.2318
3.538	159.348	-218.732	-356.15	76.7892
3.54	144.332	-224.262	-352.958	74.2126
3.542	141.855	-221.986	-367.012	95.9319
3.544	156.135	-222.945	-336.028	97.0552
3.546	174.732	-194.57	-317.244	93.3393
3.548	169.439	-192.044	-300.458	98.4469
3.55	173.079	-191.015	-279.345	80.0274
3.552	185.84	-157.231	-312.003	70.9143
3.554	194.44	-173.511	-353.837	91.8289
3.556	206.945	-184.967	-369.106	105.944
3.558	207.722	-167.839	-387.03	128.343
3.56	207.889	-168.618	-349.844	158.192
3.562	205.102	-148.992	-282.809	181.45
3.564	208.739	-136.547	-219.044	203.455
3.566	215.743	-125.192	-236.821	213.629
3.568	213.693	-99.0236	-269.02	208.64
3.57	214.057	-83.1144	-292.819	214.104
3.572	207.322	-76.5199	-343.324	211.127
3.574	195.51	-76.5191	-359.857	190.455
3.576	197.763	-70.3367	-344.35	169.673
3.578	183.296	-54.5051	-336.349	155.052
3.58	199.551	-46.4861	-334.548	170.615
3.582	183.696	-36.2677	-303.768	168.76
3.584	184.826	-16.9646	-323.202	155.602
3.586	187.169	-8.36281	-364.87	163.089
3.588	175.929	4.40616	-356.195	159.984
3.59	179.167	5.0633	-317.435	157.691
3.592	173.405	10.611	-298.491	180.489
3.594	184.46	19.3743	-317.929	171.796
3.596	175.028	14.1835	-338.108	163.124
3.598	189.854	16.9667	-361.148	159.668
3.6	187.019	22.4113	-385.859	182.224
3.602	203.91	24.1644	-350.487	186.921
3.604	206.772	33.2793	-352.724	203.879
3.606	179.017	46.3588	-327.636	188.476
3.608	203.219	57.367	-352.422	184.841
3.61	207.344	65.3074	-351.611	202.944
3.612	227.791	69.0023	-337.07	203.581
3.614	217.77	71.5592	-360.845	185.382
3.616	210.748	76.5365	-400.439	215
3.618	237.11	83.4246	-431.72	211.927
3.62	215.876	85.2306	-441.225	188.418
3.622	221.992	89.5036	-424.755	196.696
3.624	199.98	92.4282	-389.978	181.067
3.626	188.77	98.1136	-314.464	191.471
3.628	196.572	103.347	-273.228	178.979
3.63	206.594	100.559	-260.154	187.897
3.632	221.394	106.3	-268.239	198.045
3.634	193.387	110.982	-325.391	173.291
3.636	196.281	106.211	-360.518	181.451
3.638	200.363	103.47	-393.222	167.259
3.64	180.708	109.891	-404.615	193.921
3.642	198.841	107.033	-399.787	207.355
3.644	199.89	106.76	-407.68	192.345
3.646	189.816	121.439	-442.165	200.63
3.648	187.099	124.582	-451.087	221.379
3.65	184.641	125.979	-433.57	217.682
3.652	202.897	131.805	-402.817	212.745
3.654	223.999	131.898	-419.31	241.796
3.656	213.236	126.558	-409.448	258.119
3.658	209.779	118.925	-429.487	259.799
3.66	185.358	127.031	-436.673	249.575
3.662	205.175	133.925	-417.441	236.732
3.664	201.798	130.101	-421.452	229.779
3.666	175.642	141.299	-392.036	229.941
3.668	182.234	148.403	-412.59	222.792
3.67	174.745	145.359	-373.593	209.317
3.672	183.009	146.313	-361.157	222.305
3.674	180.135	140.017	-333.641	229.307
3.676	179.465	137.747	-337.631	237.715
3.678	181.249	129.597	-348.367	242.622
3.68	167.517	128.413	-336.593	247.398
3.682	173.536	136.512	-343.392	211.059
3.684	138.801	140.293	-311.868	219.86
3.686	142.359	142.052	-295.278	198.869
3.688	149.342	144.225	-298.192	205.854
3.69	144.863	146.767	-294.79	175.679
3.692	143.522	145.115	-275.287	199.229
3.694	122.177	144.405	-278.241	181.898
3.696	153.347	138.389	-271.612	178.884
3.698	123.402	139.638	-238.538	173.329
3.7	135.505	145.199	-231.869	153.937
3.702	135.833	142.469	-239.085	144.562
3.704	142.834	146.94	-228.896	153.789
3.706	120.358	157.915	-218.539	146.789
3.708	117.783	165.438	-186.303	140.884
3.71	98.6603	161.785	-139.198	132.584
3.712	81.5094	165.511	-145.389	123.036
3.714	69.9588	158.647	-134.031	124.471
3.716	67.3374	154.994	-115.979	107.59
3.718	67.5882	155.232	-115.237	140.15
3.72	58.3866	157.407	-95.6049	133.732
3.722	40.9377	157.351	-110.757	113.719
3.724	15.4822	158.642	-89.8788	130.759
3.726	31.3862	162.03	-84.9422	138.936
3.728	52.6708	169.094	-82.8001	165.059
3.73	34.591	165.646	-63.6252	138.073
3.732	36.9351	165.956	-77.9538	128.468
3.734	14.923	159.128	-46.6771	136.74
3.736	42.0585	154.488	-37.1254	154.147
3.738	34.7278	152.528	-27.157	179.46
3.74	52.9196	151.081	-18.9705	165.319
3.742	36.283	160.065	-39.5186	170.49
3.744	20.6803	161.109	-13.7619	178.594
3.746	36.1707	158.315	3.88309	176.914
3.748	28.1253	168.587	18.3616	183.859
3.75	61.5772	170.212	20.6556	193.328
3.752	76.1275	166.694	1.8995	169.197
3.754	82.5572	170.835	17.3161	175.688
3.756	54.9666	168.727	36.9496	184.219
3.758	93.1815	168.199	22.0677	175.367
3.76	105.643	171.692	-6.76743	171.068
3.762	105.529	168.679	-27.0582	191.425
3.764	106.124	169.63	-44.888	187.714
3.766	122.924	173.38	-35.0736	203.171
3.768	118.092	176.956	-26.9311	197.139
3.77	101.529	173.629	-52.4644	190.245
3.772	123.292	173.311	-36.5245	205.703
3.774	112.595	170.59	-32.7813	198.61
3.776	129.303	165.535	-40.5675	206.83
3.778	116.49	162.614	-63.2662	187.635
3.78	140.221	167.64	-94.9206	188.138
3.782	157.414	166.435	-101.438	149.322
3.784	125.821	166.582	-147.054	166.762
3.786	160.635	173.619	-165.636	200.255
3.788	167.606	181.435	-162.765	197.967
3.79	187.549	181.077	-226.35	211.815
3.792	209.818	180.568	-238.406	198.337
3.794	205.165	175.074	-270.913	203.606
3.796	213.654	173.197	-228.166	202.17
3.798	192.216	171.129	-220.3	184.97
3.8	197.009	174.658	-211.501	167.845
3.802	196.139	177.215	-193.088	202.847
3.804	193.651	175.634	-183.252	189.764
3.806	198.613	181.766	-184.122	189.404
3.808	177.437	185.56	-205.374	185.047
3.81	187.861	180.387	-194.102	191.591
3.812	190.305	180.98	-160.265	201.734
3.814	179.178	179.824	-140.113	217.339
3.816	192.16	172.406	-118.902	216.544
3.818	184.366	166.583	-103.649	215.087
3.82	183.732	168.29	-134.581	205.994
3.822	196.971	167.845	-134.881	218.612
3.824	189.796	166.518	-171.579	206.452
3.826	169.191	170.867	-162.759	213.916
3.828	172.237	170.601	-183.299	207.022
3.83	184.092	166.854	-169.847	214.115
3.832	202.074	166.168	-137.834	199.922
3.834	185.833	161.649	-140.33	205.028
3.836	197.32	156.44	-98.3863	178.837
3.838	190.702	151.965	-142.219	213.043
3.84	217.63	161.551	-139.774	212.216
3.842	219.541	167.106	-122.673	191.67
3.844	201.693	163.629	-128.089	182.131
3.846	207.276	170.285	-126.834	203.351
3.848	196.322	171.355	-157.22	200.62
3.85	196.13	161.102	-179.616	177.197
3.852	213.616	168.103	-193.714	154.142
3.854	219.573	161.107	-197.883	180.023
3.856	189.844	153.095	-235.19	189.427
3.858	200.43	152.278	-273.103	196.427
3.86	206.155	159.668	-251.99	203.147
3.862	218.938	157.674	-278.503	200.185
3.864	217.697	157.191	-291.785	210.434
3.866	213.449	160.363	-275.706	206.957
3.868	215.573	160.962	-222.779	197.998
3.87	225.566	163.658	-207.807	193.127
3.872	240.849	161.374	-201.033	177.43
3.874	231.771	155.43	-226.217	166.05
3.876	245.915	148.549	-222.691	187.826
3.878	234.058	153.835	-224.982	165.722
3.88	264.139	164.362	-231.74	165.634
3.882	255.645	161.74	-260.68	165.12
3.884	269.498	163.925	-281.554	175.607
3.886	251.101	164.696	-289.856	188.98
3.888	242.107	173.027	-280.121	190.506
3.89	250.57	170.611	-269.537	176.684
3.892	262.89	167.435	-276.38	177.762
3.894	232.77	170.164	-273.459	177.454
3.896	231.887	170.118	-271.857	184.177
3.898	243.869	167.007	-276.719	184.294
3.9	240.018	164.722	-270.687	174.754
3.902	227.552	171.513	-324.428	142.297
3.904	229.251	169.126	-312.61	162.451
3.906	228.653	173.927	-298.122	147.108
3.908	233.708	176.563	-291.842	149.145
3.91	230.33	168.65	-281.691	147.174
3.912	226.992	169.314	-271.292	153.482
3.914	220.721	173.08	-276.681	152.015
3.916	222.012	162.739	-253.788	139.667
3.918	244.276	166.414	-258.303	152.115
3.92	231.658	168.088	-245.675	140.529
3.922	240.012	167.624	-238.592	134.136
3.924	253.783	167.485	-261.064	104.803
3.926	261.987	174.224	-272.446	99.0365
3.928	243.199	176.838	-247.526	124.682
3.93	261.046	165.006	-197.642	122.931
3.932	265.178	164.853	-204.939	126.878
3.934	258.158	165.993	-213.161	155.43
3.936	261.335	158.805	-178.505	148.973
3.938	265.019	155.376	-181.43	137.841
3.94	281.892	160.037	-166.58	129.085
3.942	263.267	163.978	-159.451	108.497
3.944	257.288	162.854	-153.558	122.736
3.946	278.337	170.858	-145.905	127.776
3.948	244.162	171.682	-132.057	134.011
3.95	238.321	166.53	-121.573	98.3144
3.952	232.873	168.761	-103.129	88.3477
3.954	240.914	166.401	-106.893	80.6761
3.956	235.092	160.07	-82.3742	59.4
3.958	200.481	158.34	-95.7343	78.403
3.96	223.24	160.188	-65.7257	92.749
3.962	243.821	157.609	-43.1773	113.253
3.964	211.644	161.065	-51.9861	108.586
3.966	221.379	161.431	-21.4859	94.6023
3.968	214.878	156.601	-25.3216	116.16
3.97	219.731	147.411	-13.0719	108.098
3.972	233.274	145.82	-28.066	103.234
3.974	204.433	148.835	-4.36082	110.59
3.976	202.891	151.71	-13.0987	93.0231
3.978	182.448	144.915	2.56554	86.7657
3.98	184.048	139.841	34.4678	109.93
3.982	204.026	138.139	36.5104	107.65
3.984	205.291	130.314	35.7428	122.25
3.986	181.411	126.404	58.4789	129.275
3.988	205.586	126.179	76.5993	159.268
3.99	195.56	121.323	97.4409	131.281
3.992	189.631	122.937	119.448	117.146
[truncated: 7,520 more rows]

## Sheet: Figure 6e
Seizure onset after VU
Time after VU injection (minutes)
ZT5	ZT5 + VU	ZT17	ZT17 + bumetanide
60	45.75	29.2	60
60	29	9	60
60	29	18	52.15
60	36.4	28.7	60
60	60	6.95	60
51		16	60
60		7.4
60		5
27
13
60

## Sheet: Figure 6f
Cumulative pathological activity (a.u.)
Time (minutes)	ZT5	ZT5 + VU	ZT17	ZT17 + bumetanide
-25	0	0	0	0
-24.9833	0	0	0	0
-24.9667	0	0	0	0
-24.95	0	0	0	0
-24.9333	0	0	0	0
-24.9167	0	0	0	0
-24.9	0	0	0	0
-24.8833	0	0	0	0
-24.8667	0	0	0	0
-24.85	0	0	0	0
-24.8333	0	0	0	0
-24.8167	0	0	0	0
-24.8	0	0	0	0
-24.7833	0	0	0	0
-24.7667	0	0	0	0
-24.75	0	0	0	0
-24.7333	0	0	0	0
-24.7167	0	0	0	0
-24.7	0	0	0	0
-24.6833	0	0	0	0
-24.6667	0	0	0	0
-24.65	0	0	0	0
-24.6333	0	0	0	0
-24.6167	0	0	0	0
-24.6	0	0	0	0
-24.5833	0	0	0	0
-24.5667	0	0	0	0
-24.55	0	0	0	0
-24.5333	0	0	0	0
-24.5167	0	0	0	0
-24.5	0	0	0	0
-24.4833	0	0	0	0
-24.4667	0	0	0	0
-24.45	0	0	0	0
-24.4333	0	0	0	0
-24.4167	0	0	0	0
-24.4	0	0	0	0
-24.3833	0	0	0	0
-24.3667	0	0	0	0
-24.35	0	0	0	0
-24.3333	0	0	0	0
-24.3167	0	0	0	0
-24.3	0	0	0	0
-24.2833	0	0	0	0
-24.2667	0	0	0	0
-24.25	0	0	0	0
-24.2333	0	0	0	0
-24.2167	0	0	0	0
-24.2	0	0	0	0
-24.1833	0	0	0	0
-24.1667	0	0	0	0
-24.15	0	0	0	0
-24.1333	0	0	0	0
-24.1167	0	0	0	0
-24.1	0	0	0	0
-24.0833	0	0	0	0
-24.0667	0	0	0	0
-24.05	0	0	0	0
-24.0333	0	0	0	0
-24.0167	0	0	0	0
-24	0	0	0	0
-23.9833	0	0	0	0
-23.9667	0	0	0	0
-23.95	0	0	0	0
-23.9333	0	0	0	0
-23.9167	0	0	0	0
-23.9	0	0	0	0
-23.8833	0	0	0	0
-23.8667	0	0	0	0
-23.85	0	0	0	0
-23.8333	0	0	0	0
-23.8167	0	0	0	0
-23.8	0	0	0	0
-23.7833	0	0	0	0
-23.7667	0	0	0	0
-23.75	0	0	0	0
-23.7333	0	0	0	0
-23.7167	0	0	0	0
-23.7	0	0	0	0
-23.6833	0	0	0	0
-23.6667	0	0	0	0
-23.65	0	0	0	0
-23.6333	0	0	0	0
-23.6167	0	0	0	0
-23.6	0	0	0	0
-23.5833	0	0	0	0
-23.5667	0	0	0	0
-23.55	0	0	0	0
-23.5333	0	0	0	0
-23.5167	0	0	0	0
-23.5	0	0	0	0
-23.4833	0	0	0	0
-23.4667	0	0	0	0
-23.45	0	0	0	0
-23.4333	0	0	0	0
-23.4167	0	0	0	0
-23.4	0	0	0	0
-23.3833	0	0	0	0
-23.3667	0	0	0	0
-23.35	0	0	0	0
-23.3333	0	0	0	0
-23.3167	0	0	0	0
-23.3	0	0	0	0
-23.2833	0	0	0	0
-23.2667	0	0	0	0
-23.25	0	0	0	0
-23.2333	0	0	0	0
-23.2167	0	0	0	0
-23.2	0	0	0	0
-23.1833	0	0	0	0
-23.1667	0	0	0	0
-23.15	0	0	0	0
-23.1333	0	0	0	0
-23.1167	0	0	0	0
-23.1	0	0	0	0
-23.0833	0	0	0	0
-23.0667	0	0	0	0
-23.05	0	0	0	0
-23.0333	0	0	0	0
-23.0167	0	0	0	0
-23	0	0	0	0
-22.9833	0	0	0	0
-22.9667	0	0	0	0
-22.95	0	0	0	0
-22.9333	0	0	0	0
-22.9167	0	0	0	0
-22.9	0	0	0	0
-22.8833	0	0	0	0
-22.8667	0	0	0	0
-22.85	0	0	0	0
-22.8333	0	0	0	0
-22.8167	0	0	0	0
-22.8	0	0	0	0
-22.7833	0	0	0	0
-22.7667	0	0	0	0
-22.75	0	0	0	0
-22.7333	0	0	0	0
-22.7167	0	0	0	0
-22.7	0	0	0	0
-22.6833	0	0	0	0
-22.6667	0	0	0	0
-22.65	0	0	0	0
-22.6333	0	0	0	0
-22.6167	0	0	0	0
-22.6	0	0	0	0
-22.5833	0	0	0	0
-22.5667	0	0	0	0
-22.55	0	0	0	0
-22.5333	0	0	0	0
-22.5167	0	0	0	0
-22.5	0	0	0	0
-22.4833	0	0	0	0
-22.4667	0	0	0	0
-22.45	0	0	0	0
-22.4333	0	0	0	0
-22.4167	0	0	0	0
-22.4	0	0	0	0
-22.3833	0	0	0	0
-22.3667	0	0	0	0
-22.35	0	0	0	0
-22.3333	0	0	0	0
-22.3167	0	0	0	0
-22.3	0	0	0	0
-22.2833	0	0	0	0
-22.2667	0	0	0	0
-22.25	0	0	0	0
-22.2333	0	0	0	0
-22.2167	0	0	0	0
-22.2	0	0	0	0
-22.1833	0	0	0	0
-22.1667	0	0	0	0
-22.15	0	0	0	0
-22.1333	0	0	0	0
-22.1167	0	0	0	0
-22.1	0	0	0	0
-22.0833	0	0	0	0
-22.0667	0	0	0	0
-22.05	0	0	0	0
-22.0333	0	0	0	0
-22.0167	0	0	0	0
-22	0	0	0	0
-21.9833	0	0	0	0
-21.9667	0	0	0	0
-21.95	0	0	0	0
-21.9333	0	0	0	0
-21.9167	0	0	0	0
-21.9	0	0	0	0
-21.8833	0	0	0	0
-21.8667	0	0	0	0
-21.85	0	0	0	0
-21.8333	0	0	0	0
-21.8167	0	0	0	0
-21.8	0	0	0	0
-21.7833	0	0	0	0
-21.7667	0	0	0	0
-21.75	0	0	0	0
-21.7333	0	0	0	0
-21.7167	0	0	0	0
-21.7	0	0	0	0
-21.6833	0	0	0	0
-21.6667	0	0	0	0
-21.65	0	0	0	0
-21.6333	0	0	0	0
-21.6167	0	0	0	0
-21.6	0	0	0	0
-21.5833	0	0	0	0
-21.5667	0	0	0	0
-21.55	0	0	0	0
-21.5333	0	0	0	0
-21.5167	0	0	0	0
-21.5	0	0	0	0
-21.4833	0	0	0	0
-21.4667	0	0	0	0
-21.45	0	0	0	0
-21.4333	0	0	0	0
-21.4167	0	0	0	0
-21.4	0	0	0	0
-21.3833	0	0	0	0
-21.3667	0	0	0	0
-21.35	0	0	0	0
-21.3333	0	0	0	0
-21.3167	0	0	0	0
-21.3	0	0	0	0
-21.2833	0	0	0	0
-21.2667	0	0	0	0
-21.25	0	0	0	0
-21.2333	0	0	0	0
-21.2167	0	0	0	0
-21.2	0	0	0	0
-21.1833	0	0	0	0
-21.1667	0	0	0	0
-21.15	0	0	0	0
-21.1333	0	0	0	0
-21.1167	0	0	0	0
-21.1	0	0	0	0
-21.0833	0	0	0	0
-21.0667	0	0	0	0
-21.05	0	0	0	0
-21.0333	0	0	0	0
-21.0167	0	0	0	0
-21	0	0	0	0
-20.9833	0	0	0	0
-20.9667	0	0	0	0
-20.95	0	0	0	0
-20.9333	0	0	0	0
-20.9167	0	0	0	0
-20.9	0	0	0	0
-20.8833	0	0	0	0
-20.8667	0	0	0	0
-20.85	0	0	0	0
-20.8333	0	0	0	0
-20.8167	0	0	0	0
-20.8	0	0	0	0
-20.7833	0	0	0	0
-20.7667	0	0	0	0
-20.75	0	0	0	0
-20.7333	0	0	0	0
-20.7167	0	0	0	0
-20.7	0	0	0	0
-20.6833	0	0	0	0
-20.6667	0	0	0	0
-20.65	0	0	0	0
-20.6333	0	0	0	0
-20.6167	0	0	0	0
-20.6	0	0	0	0
-20.5833	0	0	0	0
-20.5667	0	0	0	0
-20.55	0	0	0	0
-20.5333	0	0	0	0
-20.5167	0	0	0	0
-20.5	0	0	0	0
-20.4833	0	0	0	0
-20.4667	0	0	0	0
-20.45	0	0	0	0
-20.4333	0	0	0	0
-20.4167	0	0	0	0
-20.4	0	0	0	0
-20.3833	0	0	0	0
-20.3667	0	0	0	0
-20.35	0	0	0	0
-20.3333	0	0	0	0
-20.3167	0	0	0	0
-20.3	0	0	0	0
-20.2833	0	0	0	0
-20.2667	0	0	0	0
-20.25	0	0	0	0
-20.2333	0	0	0	0
-20.2167	0	0	0	0
-20.2	0	0	0	0
-20.1833	0	0	0	0
-20.1667	0	0	0	0
-20.15	0	0	0	0
-20.1333	0	0	0	0
-20.1167	0	0	0	0
-20.1	0	0	0	0
-20.0833	0	0	0	0
-20.0667	0	0	0	0
-20.05	0	0	0	0
-20.0333	0	0	0	0
-20.0167	0	0	0	0
-20	0	0	0	0
-19.9833	0	0	0	0
-19.9667	0	0	0	0
-19.95	0	0	0	0
-19.9333	0	0	0	0
-19.9167	0	0	0	0
-19.9	0	0	0	0
-19.8833	0	0	0	0
-19.8667	0	0	0	0
-19.85	0	0	0	0
-19.8333	0	0	0	0
-19.8167	0	0	0	0
-19.8	0	0	0	0
-19.7833	0	0	0	0
-19.7667	0	0	0	0
-19.75	0	0	0	0
-19.7333	0	0	0	0
-19.7167	0	0	0	0
-19.7	0	0	0	0
-19.6833	0	0	0	0
-19.6667	0	0	0	0
-19.65	0	0	0	0
-19.6333	0	0	0	0
-19.6167	0	0	0	0
-19.6	0	0	0	0
-19.5833	0	0	0	0
-19.5667	0	0	0	0
-19.55	0	0	0	0
-19.5333	0	0	0	0
-19.5167	0	0	0	0
-19.5	0	0	0	0
-19.4833	0	0	0	0
-19.4667	0	0	0	0
-19.45	0	0	0	0
-19.4333	0	0	0	0
-19.4167	0	0	0	0
-19.4	0	0	0	0
-19.3833	0	0	0	0
-19.3667	0	0	0	0
-19.35	0	0	0	0
-19.3333	0	0	0	0
-19.3167	0	0	0	0
-19.3	0	0	0	0
-19.2833	0	0	0	0
-19.2667	0	0	0	0
-19.25	0	0	0	0
-19.2333	0	0	0	0
-19.2167	0	0	0	0
-19.2	0	0	0	0
-19.1833	0	0	0	0
-19.1667	0	0	0	0
-19.15	0	0	0	0
-19.1333	0	0	0	0
-19.1167	0	0	0	0
-19.1	0	0	0	0
-19.0833	0	0	0	0
-19.0667	0	0	0	0
-19.05	0	0	0	0
-19.0333	0	0	0	0
-19.0167	0	0	0	0
-19	0	0	0	0
-18.9833	0	0	0	0
-18.9667	0	0	0	0
-18.95	0	0	0	0
-18.9333	0	0	0	0
-18.9167	0	0	0	0
-18.9	0	0	0	0
-18.8833	0	0	0	0
-18.8667	0	0	0	0
-18.85	0	0	0	0
-18.8333	0	0	0	0
-18.8167	0	0	0	0
-18.8	0	0	0	0
-18.7833	0	0	0	0
-18.7667	0	0	0	0
-18.75	0	0	0	0
-18.7333	0	0	0	0
-18.7167	0	0	0	0
-18.7	0	0	0	0
-18.6833	0	0	0	0
-18.6667	0	0	0	0
-18.65	0	0	0	0
-18.6333	0	0	0	0
-18.6167	0	0	0	0
-18.6	0	0	0	0
-18.5833	0	0	0	0
-18.5667	0	0	0	0
-18.55	0	0	0	0
-18.5333	0	0	0	0
-18.5167	0	0	0	0
-18.5	0	0	0	0
-18.4833	0	0	0	0
-18.4667	0	0	0	0
-18.45	0	0	0	0
-18.4333	0	0	0	0
-18.4167	0	0	0	0
-18.4	0	0	0	0
-18.3833	0	0	0	0
-18.3667	0	0	0	0
-18.35	0	0	0	0
-18.3333	0	0	0	0
-18.3167	0	0	0	0
-18.3	0	0	0	0
-18.2833	0	0	0	0
-18.2667	0	0	0	0
-18.25	0	0	0	0
-18.2333	0	0	0	0
-18.2167	0	0	0	0
-18.2	0	0	0	0
-18.1833	0	0	0	0
-18.1667	0	0	0	0
-18.15	0	0	0	0
-18.1333	0	0	0	0
-18.1167	0	0	0	0
-18.1	0	0	0	0
-18.0833	0	0	0	0
-18.0667	0	0	0	0
-18.05	0	0	0	0
-18.0333	0	0	0	0
-18.0167	0	0	0	0
-18	0	0	0	0
-17.9833	0	0	0	0
-17.9667	0	0	0	0
-17.95	0	0	0	0
-17.9333	0	0	0	0
-17.9167	0	0	0	0
-17.9	0	0	0	0
-17.8833	0	0	0	0
-17.8667	0	0	0	0
-17.85	0	0	0	0
-17.8333	0	0	0	0
-17.8167	0	0	0	0
-17.8	0	0	0	0
-17.7833	0	0	0	0
-17.7667	0	0	0	0
-17.75	0	0	0	0
-17.7333	0	0	0	0
-17.7167	0	0	0	0
-17.7	0	0	0	0
-17.6833	0	0	0	0
-17.6667	0	0	0	0
-17.65	0	0	0	0
-17.6333	0	0	0	0
-17.6167	0	0	0	0
-17.6	0	0	0	0
-17.5833	0	0	0	0
-17.5667	0	0	0	0
-17.55	0	0	0	0
-17.5333	0	0	0	0
-17.5167	0	0	0	0
-17.5	0	0	0	0
-17.4833	0	0	0	0
-17.4667	0	0	0	0
-17.45	0	0	0	0
-17.4333	0	0	0	0
-17.4167	0	0	0	0
-17.4	0	0	0	0
-17.3833	0	0	0	0
-17.3667	0	0	0	0
-17.35	0	0	0	0
-17.3333	0	0	0	0
-17.3167	0	0	0	0
-17.3	0	0	0	0
-17.2833	0	0	0	0
-17.2667	0	0	0	0
-17.25	0	0	0	0
-17.2333	0	0	0	0
-17.2167	0	0	0	0
-17.2	0	0	0	0
-17.1833	0	0	0	0
-17.1667	0	0	0	0
-17.15	0	0	0	0
-17.1333	0	0	0	0
-17.1167	0	0	0	0
-17.1	0	0	0	0
-17.0833	0	0	0	0
-17.0667	0	0	0	0
-17.05	0	0	0	0
-17.0333	0	0	0	0
-17.0167	0	0	0	0
-17	0	0	0	0
-16.9833	0	0	0	0
-16.9667	0	0	0	0
-16.95	0	0	0	0
-16.9333	0	0	0	0
-16.9167	0	0	0	0
-16.9	0	0	0	0
-16.8833	0	0	0	0
-16.8667	0	0	0	0
-16.85	0	0	0	0
-16.8333	0	0	0	0
-16.8167	0	0	0	0
-16.8	0	0	0	0
-16.7833	0	0	0	0
-16.7667	0	0	0	0
-16.75	0	0	0	0
-16.7333	0	0	0	0
-16.7167	0	0	0	0
-16.7	0	0	0	0
-16.6833	0	0	0	0
-16.6667	0	0	0	0
-16.65	0	0	0	0
-16.6333	0	0	0	0
-16.6167	0	0	0	0
-16.6	0	0	0	0
-16.5833	0	0	0	0
-16.5667	0	0	0	0
-16.55	0	0	0	0
-16.5333	0	0	0	0
-16.5167	0	0	0	0
-16.5	0	0	0	0
-16.4833	0	0	0	0
-16.4667	0	0	0	0
-16.45	0	0	0	0
-16.4333	0	0	0	0
-16.4167	0	0	0	0
-16.4	0	0	0	0
-16.3833	0	0	0	0
-16.3667	0	0	0	0
-16.35	0	0	0	0
-16.3333	0	0	0	0
-16.3167	0	0	0	0
-16.3	0	0	0	0
-16.2833	0	0	0	0
-16.2667	0	0	0	0
-16.25	0	0	0	0
-16.2333	0	0	0	0
-16.2167	0	0	0	0
-16.2	0	0	0	0
-16.1833	0	0	0	0
-16.1667	0	0	0	0
-16.15	0	0	0	0
-16.1333	0	0	0	0
-16.1167	0	0	0	0
-16.1	0	0	0	0
-16.0833	0	0	0	0
-16.0667	0	0	0	0
-16.05	0	0	0	0
-16.0333	0	0	0	0
-16.0167	0	0	0	0
-16	0	0	0	0
-15.9833	0	0	0	0
-15.9667	0	0	0	0
-15.95	0	0	0	0
-15.9333	0	0	0	0
-15.9167	0	0	0	0
-15.9	0	0	0	0
-15.8833	0	0	0	0
-15.8667	0	0	0	0
-15.85	0	0	0	0
-15.8333	0	0	0	0
-15.8167	0	0	0	0
-15.8	0	0	0	0
-15.7833	0	0	0	0
-15.7667	0	0	0	0
-15.75	0	0	0	0
-15.7333	0	0	0	0
-15.7167	0	0	0	0
-15.7	0	0	0	0
-15.6833	0	0	0	0
-15.6667	0	0	0	0
-15.65	0	0	0	0
-15.6333	0	0	0	0
-15.6167	0	0	0	0
-15.6	0	0	0	0
-15.5833	0	0	0	0
-15.5667	0	0	0	0
-15.55	0	0	0	0
-15.5333	0	0	0	0
-15.5167	0	0	0	0
-15.5	0	0	0	0
-15.4833	0	0	0	0
-15.4667	0	0	0	0
-15.45	0	0	0	0
-15.4333	0	0	0	0
-15.4167	0	0	0	0
-15.4	0	0	0	0
-15.3833	0	0	0	0
-15.3667	0	0	0	0
-15.35	0	0	0	0
-15.3333	0	0	0	0
-15.3167	0	0	0	0
-15.3	0	0	0	0
-15.2833	0	0	0	0
-15.2667	0	0	0	0
-15.25	0	0	0	0
-15.2333	0	0	0	0
-15.2167	0	0	0	0
-15.2	0	0	0	0
-15.1833	0	0	0	0
-15.1667	0	0	0	0
-15.15	0	0	0	0
-15.1333	0	0	0	0
-15.1167	0	0	0	0
-15.1	0	0	0	0
-15.0833	0	0	0	0
-15.0667	0	0	0	0
-15.05	0	0	0	0
-15.0333	0	0	0	0
-15.0167	0	0	0	0
-15	0	0	0	0
-14.9833	0	0	0	0
-14.9667	0	0	0	0
-14.95	0	0	0	0
-14.9333	0	0	0	0
-14.9167	0	0	0	0
-14.9	0	0	0	0
-14.8833	0	0	0	0
-14.8667	0	0	0	0
-14.85	0	0	0	0
-14.8333	0	0	0	0
-14.8167	0	0	0	0
-14.8	0	0	0	0
-14.7833	0	0	0	0
-14.7667	0	0	0	0
-14.75	0	0	0	0
-14.7333	0	0	0	0
-14.7167	0	0	0	0
-14.7	0	0	0	0
-14.6833	0	0	0	0
-14.6667	0	0	0	0
-14.65	0	0	0	0
-14.6333	0	0	0	0
-14.6167	0	0	0	0
-14.6	0	0	0	0
-14.5833	0	0	0	0
-14.5667	0	0	0	0
-14.55	0	0	0	0
-14.5333	0	0	0	0
-14.5167	0	0	0	0
-14.5	0	0	0	0
-14.4833	0	0	0	0
-14.4667	0	0	0	0
-14.45	0	0	0	0
-14.4333	0	0	0	0
-14.4167	0	0	0	0
-14.4	0	0	0	0
-14.3833	0	0	0	0
-14.3667	0	0	0	0
-14.35	0	0	0	0
-14.3333	0	0	0	0
-14.3167	0	0	0	0
-14.3	0	0	0	0
-14.2833	0	0	0	0
-14.2667	0	0	0	0
-14.25	0	0	0	0
-14.2333	0	0	0	0
-14.2167	0	0	0	0
-14.2	0	0	0	0
-14.1833	0	0	0	0
-14.1667	0	0	0	0
-14.15	0	0	0	0
-14.1333	0	0	0	0
-14.1167	0	0	0	0
-14.1	0	0	0	0
-14.0833	0	0	0	0
-14.0667	0	0	0	0
-14.05	0	0	0	0
-14.0333	0	0	0	0
-14.0167	0	0	0	0
-14	0	0	0	0
-13.9833	0	0	0	0
-13.9667	0	0	0	0
-13.95	0	0	0	0
-13.9333	0	0	0	0
-13.9167	0	0	0	0
-13.9	0	0	0	0
-13.8833	0	0	0	0
-13.8667	0	0	0	0
-13.85	0	0	0	0
-13.8333	0	0	0	0
-13.8167	0	0	0	0
-13.8	0	0	0	0
-13.7833	0	0	0	0
-13.7667	0	0	0	0
-13.75	0	0	0	0
-13.7333	0	0	0	0
-13.7167	0	0	0	0
-13.7	0	0	0	0
-13.6833	0	0	0	0
-13.6667	0	0	0	0
-13.65	0	0	0	0
-13.6333	0	0	0	0
-13.6167	0	0	0	0
-13.6	0	0	0	0
-13.5833	0	0	0	0
-13.5667	0	0	0	0
-13.55	0	0	0	0
-13.5333	0	0	0	0
-13.5167	0	0	0	0
-13.5	0	0	0	0
-13.4833	0	0	0	0
-13.4667	0	0	0	0
-13.45	0	0	0	0
-13.4333	0	0	0	0
-13.4167	0	0	0	0
-13.4	0	0	0	0
-13.3833	0	0	0	0
-13.3667	0	0	0	0
-13.35	0	0	0	0
-13.3333	0	0	0	0
-13.3167	0	0	0	0
-13.3	0	0	0	0
-13.2833	0	0	0	0
-13.2667	0	0	0	0
-13.25	0	0	0	0
-13.2333	0	0	0	0
-13.2167	0	0	0	0
-13.2	0	0	0	0
-13.1833	0	0	0	0
-13.1667	0	0	0	0
-13.15	0	0	0	0
-13.1333	0	0	0	0
-13.1167	0	0	0	0
-13.1	0	0	0	0
-13.0833	0	0	0	0
-13.0667	0	0	0	0
-13.05	0	0	0	0
-13.0333	0	0	0	0
-13.0167	0	0	0	0
-13	0	0	0	0
-12.9833	0	0	0	0
-12.9667	0	0	0	0
-12.95	0	0	0	0
-12.9333	0	0	0	0
-12.9167	0	0	0	0
-12.9	0	0	0	0
-12.8833	0	0	0	0
-12.8667	0	0	0	0
-12.85	0	0	0	0
-12.8333	0	0	0	0
-12.8167	0	0	0	0
-12.8	0	0	0	0
-12.7833	0	0	0	0
-12.7667	0	0	0	0
-12.75	0	0	0	0
-12.7333	0	0	0	0
-12.7167	0	0	0	0
-12.7	0	0	0	0
-12.6833	0	0	0	0
-12.6667	0	0	0	0
-12.65	0	0	0	0
-12.6333	0	0	0	0
-12.6167	0	0	0	0
-12.6	0	0	0	0
-12.5833	0	0	0	0
-12.5667	0	0	0	0
-12.55	0	0	0	0
-12.5333	0	0	0	0
-12.5167	0	0	0	0
-12.5	0	0	0	0
-12.4833	0	0	0	0
-12.4667	0	0	0	0
-12.45	0	0	0	0
-12.4333	0	0	0	0
-12.4167	0	0	0	0
-12.4	0	0	0	0
-12.3833	0	0	0	0
-12.3667	0	0	0	0
-12.35	0	0	0	0
-12.3333	0	0	0	0
-12.3167	0	0	0	0
-12.3	0	0	0	0
-12.2833	0	0	0	0
-12.2667	0	0	0	0
-12.25	0	0	0	0
-12.2333	0	0	0	0
-12.2167	0	0	0	0
-12.2	0	0	0	0
-12.1833	0	0	0	0
-12.1667	0	0	0	0
-12.15	0	0	0	0
-12.1333	0	0	0	0
-12.1167	0	0	0	0
-12.1	0	0	0	0
-12.0833	0	0	0	0
-12.0667	0	0	0	0
-12.05	0	0	0	0
-12.0333	0	0	0	0
-12.0167	0	0	0	0
-12	0	0	0	0
-11.9833	0	0	0	0
-11.9667	0	0	0	0
-11.95	0	0	0	0
-11.9333	0	0	0	0
-11.9167	0	0	0	0
-11.9	0	0	0	0
-11.8833	0	0	0	0
-11.8667	0	0	0	0
-11.85	0	0	0	0
-11.8333	0	0	0	0
-11.8167	0	0	0	0
-11.8	0	0	0	0
-11.7833	0	0	0	0
-11.7667	0	0	0	0
-11.75	0	0	0	0
-11.7333	0	0	0	0
-11.7167	0	0	0	0
-11.7	0	0	0	0
-11.6833	0	0	0	0
-11.6667	0	0	0	0
-11.65	0	0	0	0
-11.6333	0	0	0	0
-11.6167	0	0	0	0
-11.6	0	0	0	0
-11.5833	0	0	0	0
-11.5667	0	0	0	0
-11.55	0	0	0	0
-11.5333	0	0	0	0
-11.5167	0	0	0	0
-11.5	0	0	0	0
-11.4833	0	0	0	0
-11.4667	0	0	0	0
-11.45	0	0	0	0
-11.4333	0	0	0	0
-11.4167	0	0	0	0
-11.4	0	0	0	0
-11.3833	0	0	0	0
-11.3667	0	0	0	0
-11.35	0	0	0	0
-11.3333	0	0	0	0
-11.3167	0	0	0	0
-11.3	0	0	0	0
-11.2833	0	0	0	0
-11.2667	0	0	0	0
-11.25	0	0	0	0
-11.2333	0	0	0	0
-11.2167	0	0	0	0
-11.2	0	0	0	0
-11.1833	0	0	0	0
-11.1667	0	0	0	0
-11.15	0	0	0	0
-11.1333	0	0	0	0
-11.1167	0	0	0	0
-11.1	0	0	0	0
-11.0833	0	0	0	0
-11.0667	0	0	0	0
-11.05	0	0	0	0
-11.0333	0	0	0	0
-11.0167	0	0	0	0
-11	0	0	0	0
-10.9833	0	0	0	0
-10.9667	0	0	0	0
-10.95	0	0	0	0
-10.9333	0	0	0	0
-10.9167	0	0	0	0
-10.9	0	0	0	0
-10.8833	0	0	0	0
-10.8667	0	0	0	0
-10.85	0	0	0	0
-10.8333	0	0	0	0
-10.8167	0	0	0	0
-10.8	0	0	0	0
-10.7833	0	0	0	0
-10.7667	0	0	0	0
-10.75	0	0	0	0
-10.7333	0	0	0	0
-10.7167	0	0	0	0
-10.7	0	0	0	0
-10.6833	0	0	0	0
-10.6667	0	0	0	0
-10.65	0	0	0	0
-10.6333	0	0	0	0
-10.6167	0	0	0	0
-10.6	0	0	0	0
-10.5833	0	0	0	0
-10.5667	0	0	0	0
-10.55	0	0	0	0
-10.5333	0	0	0	0
-10.5167	0	0	0	0
-10.5	0	0	0	0
-10.4833	0	0	0	0
-10.4667	0	0	0	0
-10.45	0	0	0	0
-10.4333	0	0	0	0
-10.4167	0	0	0	0
-10.4	0	0	0	0
-10.3833	0	0	0	0
-10.3667	0	0	0	0
-10.35	0	0	0	0
-10.3333	0	0	0	0
-10.3167	0	0	0	0
-10.3	0	0	0	0
-10.2833	0	0	0	0
-10.2667	0	0	0	0
-10.25	0	0	0	0
-10.2333	0	0	0	0
-10.2167	0	0	0	0
-10.2	0	0	0	0
-10.1833	0	0	0	0
-10.1667	0	0	0	0
-10.15	0	0	0	0
-10.1333	0	0	0	0
-10.1167	0	0	0	0
-10.1	0	0	0	0
-10.0833	0	0	0	0
-10.0667	0	0	0	0
-10.05	0	0	0	0
-10.0333	0	0	0	0
-10.0167	0	0	0	0
-10	0	0	0	0
-9.98333	0	0	0	0
-9.96667	0	0	0	0
-9.95	0	0	0	0
-9.93333	0	0	0	0
-9.91667	0	0	0	0
-9.9	0	0	0	0
-9.88333	0	0	0	0
-9.86667	0	0	0	0
-9.85	0	0	0	0
-9.83333	0	0	0	0
-9.81667	0	0	0	0
-9.8	0	0	0	0
-9.78333	0	0	0	0
-9.76667	0	0	0	0
-9.75	0	0	0	0
-9.73333	0	0	0	0
-9.71667	0	0	0	0
-9.7	0	0	0	0
-9.68333	0	0	0	0
-9.66667	0	0	0	0
-9.65	0	0	0	0
-9.63333	0	0	0	0
-9.61667	0	0	0	0
-9.6	0	0	0	0
-9.58333	0	0	0	0
-9.56667	0	0	0	0
-9.55	0	0	0	0
-9.53333	0	0	0	0
-9.51667	0	0	0	0
-9.5	0	0	0	0
-9.48333	0	0	0	0
-9.46667	0	0	0	0
-9.45	0	0	0	0
-9.43333	0	0	0	0
-9.41667	0	0	0	0
-9.4	0	0	0	0
-9.38333	0	0	0	0
-9.36667	0	0	0	0
-9.35	0	0	0	0
-9.33333	0	0	0	0
-9.31667	0	0	0	0
-9.3	0	0	0	0
-9.28333	0	0	0	0
-9.26667	0	0	0	0
-9.25	0	0	0	0
-9.23333	0	0	0	0
-9.21667	0	0	0	0
-9.2	0	0	0	0
-9.18333	0	0	0	0
-9.16667	0	0	0	0
-9.15	0	0	0	0
-9.13333	0	0	0	0
-9.11667	0	0	0	0
-9.1	0	0	0	0
-9.08333	0	0	0	0
-9.06667	0	0	0	0
-9.05	0	0	0	0
-9.03333	0	0	0	0
-9.01667	0	0	0	0
-9	0	0	0	0
-8.98333	0	0	0	0
-8.96667	0	0	0	0
-8.95	0	0	0	0
-8.93333	0	0	0	0
-8.91667	0	0	0	0
-8.9	0	0	0	0
-8.88333	0	0	0	0
-8.86667	0	0	0	0
-8.85	0	0	0	0
-8.83333	0	0	0	0
-8.81667	0	0	0	0
-8.8	0	0	0	0
-8.78333	0	0	0	0
-8.76667	0	0	0	0
-8.75	0	0	0	0
-8.73333	0	0	0	0
-8.71667	0	0	0	0
-8.7	0	0	0	0
-8.68333	0	0	0	0
-8.66667	0	0	0	0
-8.65	0	0	0	0
-8.63333	0	0	0	0
-8.61667	0	0	0	0
-8.6	0	0	0	0
-8.58333	0	0	0	0
-8.56667	0	0	0	0
-8.55	0	0	0	0
-8.53333	0	0	0	0
-8.51667	0	0	0	0
-8.5	0	0	0	0
-8.48333	0	0	0	0
-8.46667	0	0	0	0
-8.45	0	0	0	0
-8.43333	0	0	0	0
-8.41667	0	0	0	0
-8.4	0	0	0	0
-8.38333	0	0	0	0
-8.36667	0	0	0	0
-8.35	0	0	0	0
-8.33333	0	0	0	0
-8.31667	0	0	0	0
-8.3	0	0	0	0
-8.28333	0	0	0	0
-8.26667	0	0	0	0
-8.25	0	0	0	0
-8.23333	0	0	0	0
-8.21667	0	0	0	0
-8.2	0	0	0	0
-8.18333	0	0	0	0
-8.16667	0	0	0	0
-8.15	0	0	0	0
-8.13333	0	0	0	0
-8.11667	0	0	0	0
-8.1	0	0	0	0
-8.08333	0	0	0	0
-8.06667	0	0	0	0
-8.05	0	0	0	0
-8.03333	0	0	0	0
-8.01667	0	0	0	0
-8	0	0	0	0
-7.98333	0	0	0	0
-7.96667	0	0	0	0
-7.95	0	0	0	0
-7.93333	0	0	0	0
-7.91667	0	0	0	0
-7.9	0	0	0	0
-7.88333	0	0	0	0
-7.86667	0	0	0	0
-7.85	0	0	0	0
-7.83333	0	0	0	0
-7.81667	0	0	0	0
-7.8	0	0	0	0
-7.78333	0	0	0	0
-7.76667	0	0	0	0
-7.75	0	0	0	0
-7.73333	0	0	0	0
-7.71667	0	0	0	0
-7.7	0	0	0	0
-7.68333	0	0	0	0
-7.66667	0	0	0	0
-7.65	0	0	0	0
-7.63333	0	0	0	0
-7.61667	0	0	0	0
-7.6	0	0	0	0
-7.58333	0	0	0	0
-7.56667	0	0	0	0
-7.55	0	0	0	0
-7.53333	0	0	0	0
-7.51667	0	0	0	0
-7.5	0	0	0	0
-7.48333	0	0	0	0
-7.46667	0	0	0	0
-7.45	0	0	0	0
-7.43333	0	0	0	0
-7.41667	0	0	0	0
-7.4	0	0	0	0
-7.38333	0	0	0	0
-7.36667	0	0	0	0
-7.35	0	0	0	0
-7.33333	0	0	0	0
-7.31667	0	0	0	0
-7.3	0	0	0	0
-7.28333	0	0	0	0
-7.26667	0	0	0	0
-7.25	0	0	0	0
-7.23333	0	0	0	0
-7.21667	0	0	0	0
-7.2	0	0	0	0
-7.18333	0	0	0	0
-7.16667	0	0	0	0
-7.15	0	0	0	0
-7.13333	0	0	0	0
-7.11667	0	0	0	0
-7.1	0	0	0	0
-7.08333	0	0	0	0
-7.06667	0	0	0	0
-7.05	0	0	0	0
-7.03333	0	0	0	0
-7.01667	0	0	0	0
-7	0	0	0	0
-6.98333	0	0	0	0
-6.96667	0	0	0	0
-6.95	0	0	0	0
-6.93333	0	0	0	0
-6.91667	0	0	0	0
-6.9	0	0	0	0
-6.88333	0	0	0	0
-6.86667	0	0	0	0
-6.85	0	0	0	0
-6.83333	0	0	0	0
-6.81667	0	0	0	0
-6.8	0	0	0	0
-6.78333	0	0	0	0
-6.76667	0	0	0	0
-6.75	0	0	0	0
-6.73333	0	0	0	0
-6.71667	0	0	0	0
-6.7	0	0	0	0
-6.68333	0	0	0	0
-6.66667	0	0	0	0
-6.65	0	0	0	0
-6.63333	0	0	0	0
-6.61667	0	0	0	0
-6.6	0	0	0	0
-6.58333	0	0	0	0
-6.56667	0	0	0	0
-6.55	0	0	0	0
-6.53333	0	0	0	0
-6.51667	0	0	0	0
-6.5	0	0	0	0
-6.48333	0	0	0	0
-6.46667	0	0	0	0
-6.45	0	0	0	0
-6.43333	0	0	0	0
-6.41667	0	0	0	0
-6.4	0	0	0	0
-6.38333	0	0	0	0
-6.36667	0	0	0	0
-6.35	0	0	0	0
-6.33333	0	0	0	0
-6.31667	0	0	0	0
-6.3	0	0	0	0
-6.28333	0	0	0	0
-6.26667	0	0	0	0
-6.25	0	0	0	0
-6.23333	0	0	0	0
-6.21667	0	0	0	0
-6.2	0	0	0	0
-6.18333	0	0	0	0
-6.16667	0	0	0	0
-6.15	0	0	0	0
-6.13333	0	0	0	0
-6.11667	0	0	0	0
-6.1	0	0	0	0
-6.08333	0	0	0	0
-6.06667	0	0	0	0
-6.05	0	0	0	0
-6.03333	0	0	0	0
-6.01667	0	0	0	0
-6	0	0	0	0
-5.98333	0	0	0	0
-5.96667	0	0	0	0
-5.95	0	0	0	0
-5.93333	0	0	0	0
-5.91667	0	0	0	0
-5.9	0	0	0	0
-5.88333	0	0	0	0
-5.86667	0	0	0	0
-5.85	0	0	0	0
-5.83333	0	0	0	0
-5.81667	0	0	0	0
-5.8	0	0	0	0
-5.78333	0	0	0	0
-5.76667	0	0	0	0
-5.75	0	0	0	0
-5.73333	0	0	0	0
-5.71667	0	0	0	0
-5.7	0	0	0	0
-5.68333	0	0	0	0
-5.66667	0	0	0	0
-5.65	0	0	0	0
-5.63333	0	0	0	0
-5.61667	0	0	0	0
-5.6	0	0	0	0
-5.58333	0	0	0	0
-5.56667	0	0	0	0
-5.55	0	0	0	0
-5.53333	0	0	0	0
-5.51667	0	0	0	0
-5.5	0	0	0	0
-5.48333	0	0	0	0
-5.46667	0	0	0	0
-5.45	0	0	0	0
-5.43333	0	0	0	0
-5.41667	0	0	0	0
-5.4	0	0	0	0
-5.38333	0	0	0	0
-5.36667	0	0	0	0
-5.35	0	0	0	0
-5.33333	0	0	0	0
-5.31667	0	0	0	0
-5.3	0	0	0	0
-5.28333	0	0	0	0
-5.26667	0	0	0	0
-5.25	0	0	0	0
-5.23333	0	0	0	0
-5.21667	0	0	0	0
-5.2	0	0	0	0
-5.18333	0	0	0	0
-5.16667	0	0	0	0
-5.15	0	0	0	0
-5.13333	0	0	0	0
-5.11667	0	0	0	0
-5.1	0	0	0	0
-5.08333	0	0	0	0
-5.06667	0	0	0	0
-5.05	0	0	0	0
-5.03333	0	0	0	0
-5.01667	0	0	0	0
-5	0	0	0	0
-4.98333	0	0	0	0
-4.96667	0	0	0	0
-4.95	0	0	0	0
-4.93333	0	0	0	0
-4.91667	0	0	0	0
-4.9	0	0	0	0
-4.88333	0	0	0	0
-4.86667	0	0	0	0
-4.85	0	0	0	0
-4.83333	0	0	0	0
-4.81667	0	0	0	0
-4.8	0	0	0	0
-4.78333	0	0	0	0
-4.76667	0	0	0	0
-4.75	0	0	0	0
-4.73333	0	0	0	0
-4.71667	0	0	0	0
-4.7	0	0	0	0
-4.68333	0	0	0	0
-4.66667	0	0	0	0
-4.65	0	0	0	0
-4.63333	0	0	0	0
-4.61667	0	0	0	0
-4.6	0	0	0	0
-4.58333	0	0	0	0
-4.56667	0	0	0	0
-4.55	0	0	0	0
-4.53333	0	0	0	0
-4.51667	0	0	0	0
-4.5	0	0	0	0
-4.48333	0	0	0	0
-4.46667	0	0	0	0
-4.45	0	0	0	0
-4.43333	0	0	0	0
-4.41667	0	0	0	0
-4.4	0	0	0	0
-4.38333	0	0	0	0
-4.36667	0	0	0	0
-4.35	0	0	0	0
-4.33333	0	0	0	0
-4.31667	0	0	0	0
-4.3	0	0	0	0
-4.28333	0	0	0	0
-4.26667	0	0	0	0
-4.25	0	0	0	0
-4.23333	0	0	0	0
-4.21667	0	0	0	0
-4.2	0	0	0	0
-4.18333	0	0	0	0
-4.16667	0	0	0	0
-4.15	0	0	0	0
-4.13333	0	0	0	0
-4.11667	0	0	0	0
-4.1	0	0	0	0
-4.08333	0	0	0	0
-4.06667	0	0	0	0
-4.05	0	0	0	0
-4.03333	0	0	0	0
-4.01667	0	0	0	0
-4	0	0	0	0
-3.98333	0	0	0	0
-3.96667	0	0	0	0
-3.95	0	0	0	0
-3.93333	0	0	0	0
-3.91667	0	0	0	0
-3.9	0	0	0	0
-3.88333	0	0	0	0
-3.86667	0	0	0	0
-3.85	0	0	0	0
-3.83333	0	0	0	0
-3.81667	0	0	0	0
-3.8	0	0	0	0
-3.78333	0	0	0	0
-3.76667	0	0	0	0
-3.75	0	0	0	0
-3.73333	0	0	0	0
-3.71667	0	0	0	0
-3.7	0	0	0	0
-3.68333	0	0	0	0
-3.66667	0	0	0	0
-3.65	0	0	0	0
-3.63333	0	0	0	0
-3.61667	0	0	0	0
-3.6	0	0	0	0
-3.58333	0	0	0	0
-3.56667	0	0	0	0
-3.55	0	0	0	0
-3.53333	0	0	0	0
-3.51667	0	0	0	0
-3.5	0	0	0	0
-3.48333	0	0	0	0
-3.46667	0	0	0	0
-3.45	0	0	0	0
-3.43333	0	0	0	0
-3.41667	0	0	0	0
-3.4	0	0	0	0
-3.38333	0	0	0	0
-3.36667	0	0	0	0
-3.35	0	0	0	0
-3.33333	0	0	0	0
-3.31667	0	0	0	0
-3.3	0	0	0	0
-3.28333	0	0	0	0
-3.26667	0	0	0	0
-3.25	0	0	0	0
-3.23333	0	0	0	0
-3.21667	0	0	0	0
-3.2	0	0	0	0
-3.18333	0	0	0	0
-3.16667	0	0	0	0
-3.15	0	0	0	0
-3.13333	0	0	0	0
-3.11667	0	0	0	0
-3.1	0	0	0	0
-3.08333	0	0	0	0
-3.06667	0	0	0	0
-3.05	0	0	0	0
-3.03333	0	0	0	0
-3.01667	0	0	0	0
-3	0	0	0	0
-2.98333	0	0	0	0
-2.96667	0	0	0	0
-2.95	0	0	0	0
-2.93333	0	0	0	0
-2.91667	0	0	0	0
-2.9	0	0	0	0
-2.88333	0	0	0	0
-2.86667	0	0	0	0
-2.85	0	0	0	0
-2.83333	0	0	0	0
-2.81667	0	0	0	0
-2.8	0	0	0	0
-2.78333	0	0	0	0
-2.76667	0	0	0	0
-2.75	0	0	0	0
-2.73333	0	0	0	0
-2.71667	0	0	0	0
-2.7	0	0	0	0
-2.68333	0	0	0	0
-2.66667	0	0	0	0
-2.65	0	0	0	0
-2.63333	0	0	0	0
-2.61667	0	0	0	0
-2.6	0	0	0	0
-2.58333	0	0	0	0
-2.56667	0	0	0	0
-2.55	0	0	0	0
-2.53333	0	0	0	0
-2.51667	0	0	0	0
-2.5	0	0	0	0
-2.48333	0	0	0	0
-2.46667	0	0	0	0
-2.45	0	0	0	0
-2.43333	0	0	0	0
-2.41667	0	0	0	0
-2.4	0	0	0	0
-2.38333	0	0	0	0
-2.36667	0	0	0	0
-2.35	0	0	0	0
-2.33333	0	0	0	0
-2.31667	0	0	0	0
-2.3	0	0	0	0
-2.28333	0	0	0	0
-2.26667	0	0	0	0
-2.25	0	0	0	0
-2.23333	0	0	0	0
-2.21667	0	0	0	0
-2.2	0	0	0	0
-2.18333	0	0	0	0
-2.16667	0	0	0	0
-2.15	0	0	0	0
-2.13333	0	0	0	0
-2.11667	0	0	0	0
-2.1	0	0	0	0
-2.08333	0	0	0	0
-2.06667	0	0	0	0
-2.05	0	0	0	0
-2.03333	0	0	0	0
-2.01667	0	0	0	0
-2	0	0	0	0
-1.98333	0	0	0	0
-1.96667	0	0	0	0
-1.95	0	0	0	0
-1.93333	0	0	0	0
-1.91667	0	0	0	0
-1.9	0	0	0	0
-1.88333	0	0	0	0
-1.86667	0	0	0	0
-1.85	0	0	0	0
-1.83333	0	0	0	0
-1.81667	0	0	0	0
-1.8	0	0	0	0
-1.78333	0	0	0	0
-1.76667	0	0	0	0
-1.75	0	0	0	0
-1.73333	0	0	0	0
-1.71667	0	0	0	0
-1.7	0	0	0	0
-1.68333	0	0	0	0
-1.66667	0	0	0	0
-1.65	0	0	0	0
-1.63333	0	0	0	0
-1.61667	0	0	0	0
-1.6	0	0	0	0
-1.58333	0	0	0	0
-1.56667	0	0	0	0
-1.55	0	0	0	0
-1.53333	0	0	0	0
-1.51667	0	0	0	0
-1.5	0	0	0	0
-1.48333	0	0	0	0
-1.46667	0	0	0	0
-1.45	0	0	0	0
-1.43333	0	0	0	0
-1.41667	0	0	0	0
-1.4	0	0	0	0
-1.38333	0	0	0	0
-1.36667	0	0	0	0
-1.35	0	0	0	0
-1.33333	0	0	0	0
-1.31667	0	0	0	0
-1.3	0	0	0	0
-1.28333	0	0	0	0
-1.26667	0	0	0	0
-1.25	0	0	0	0
-1.23333	0	0	0	0
-1.21667	0	0	0	0
-1.2	0	0	0	0
-1.18333	0	0	0	0
-1.16667	0	0	0	0
-1.15	0	0	0	0
-1.13333	0	0	0	0
-1.11667	0	0	0	0
-1.1	0	0	0	0
-1.08333	0	0	0	0
-1.06667	0	0	0	0
-1.05	0	0	0	0
-1.03333	0	0	0	0
-1.01667	0	0	0	0
-1	0	0	0	0
-0.98333	0	0	0	0
-0.96667	0	0	0	0
-0.95	0	0	0	0
-0.93333	0	0	0	0
-0.91667	0	0	0	0
-0.9	0	0	0	0
-0.88333	0	0	0	0
-0.86667	0	0	0	0
-0.85	0	0	0	0
-0.83333	0	0	0	0
-0.81667	0	0	0	0
-0.8	0	0	0	0
-0.78333	0	0	0	0
-0.76667	0	0	0	0
-0.75	0	0	0	0
-0.73333	0	0	0	0
-0.71667	0	0	0	0
-0.7	0	0	0	0
-0.68333	0	0	0	0
-0.66667	0	0	0	0
-0.65	0	0	0	0
-0.63333	0	0	0	0
-0.61667	0	0	0	0
-0.6	0	0	0	0
-0.58333	0	0	0	0
-0.56667	0	0	0	0
-0.55	0	0	0	0
-0.53333	0	0	0	0
-0.51667	0	0	0	0
-0.5	0	0	0	0
-0.48333	0	0	0	0
-0.46667	0	0	0	0
-0.45	0	0	0	0
-0.43333	0	0	0	0
-0.41667	0	0	0	0
-0.4	0	0	0	0
-0.38333	0	0	0	0
-0.36667	0	0	0	0
-0.35	0	0	0	0
-0.33333	0	0	0	0
-0.31667	0	0	0	0
-0.3	0	0	0	0
-0.28333	0	0	0	0
-0.26667	0	0	0	0
-0.25	0	0	0	0
-0.23333	0	0	0	0
-0.21667	0	0	0	0
-0.2	0	0	0	0
-0.18333	0	0	0	0
-0.16667	0	0	0	0
-0.15	0	0	0	0
-0.13333	0	0	0	0
-0.11667	0	0	0	0
-0.1	0	0	0	0
-0.08333	0	0	0	0
-0.06667	0	0	0	0
-0.05	0	0	0	0
-0.03333	0	0	0	0
-0.01667	0	0	0	0
0	0	0	0	0
0.01667	0	0	0	0
0.03333	0	0	0	0
0.05	0	0	0	0
0.06667	0	0	0	0
0.08333	0	0	0	0
0.1	0	0	0	0
0.11667	0	0	0	0
0.13333	0	0	0	0
0.15	0	0	0	0
0.16667	0	0	0	0
0.18333	0	0	0	0
0.2	0	0	0	0
0.21667	0	0	0	0
0.23333	0	0	0	0
0.25	0	0	0	0
0.26667	0	0	0	0
0.28333	0	0	0	0
0.3	0	0	0	0
0.31667	0	0	0	0
0.33333	0	0	0	0
0.35	0	0	0	0
0.36667	0	0	0	0
0.38333	0	0	0	0
0.4	0	0	0	0
0.41667	0	0	0	0
0.43333	0	0	0	0
0.45	0	0	0	0
0.46667	0	0	0	0
0.48333	0	0	0	0
0.5	0	0	0	0
0.51667	0	0	0	0
0.53333	0	0	0	0
0.55	0	0	0	0
0.56667	0	0	0	0
0.58333	0	0	0	0
0.6	0	0	0	0
0.61667	0	0	0	0
0.63333	0	0	0	0
0.65	0	0	0	0
0.66667	0	0	0	0
0.68333	0	0	0	0
0.7	0	0	0	0
0.71667	0	0	0	0
0.73333	0	0	0	0
0.75	0	0	0	0
0.76667	0	0	0	0
0.78333	0	0	0	0
0.8	0	0	0	0
0.81667	0	0	0	0
0.83333	0	0	0	0
0.85	0	0	0	0
0.86667	0	0	0	0
0.88333	0	0	0	0
0.9	0	0	0	0
0.91667	0	0	0	0
0.93333	0	0	0	0
0.95	0	0	0	0
0.96667	0	0	0	0
0.98333	0	0	0	0
1	0	0	0	0
1.01667	0	0	0	0
1.03333	0	0	0	0
1.05	0	0	0	0
1.06667	0	0	0	0
1.08333	0	0	0	0
1.1	0	0	0	0
1.11667	0	0	0	0
1.13333	0	0	0	0
1.15	0	0	0	0
1.16667	0	0	0	0
1.18333	0	0	0	0
1.2	0	0	0	0
1.21667	0	0	0	0
1.23333	0	0	0	0
1.25	0	0	0	0
1.26667	0	0	0	0
1.28333	0	0	0	0
1.3	0	0	0	0
1.31667	0	0	0	0
1.33333	0	0	0	0
1.35	0	0	0	0
1.36667	0	0	0	0
1.38333	0	0	0	0
1.4	0	0	0	0
1.41667	0	0	0	0
1.43333	0	0	0	0
1.45	0	0	0	0
1.46667	0	0	0	0
1.48333	0	0	0	0
1.5	0	0	0	0
1.51667	0	0	0	0
1.53333	0	0	0	0
1.55	0	0	0	0
1.56667	0	0	0	0
1.58333	0	0	0	0
1.6	0	0	0	0
1.61667	0	0	0	0
1.63333	0	0	0	0
1.65	0	0	0	0
1.66667	0	0	0	0
1.68333	0	0	0	0
1.7	0	0	0	0
1.71667	0	0	0	0
1.73333	0	0	0	0
1.75	0	0	0	0
1.76667	0	0	0	0
1.78333	0	0	0	0
1.8	0	0	0	0
1.81667	0	0	0	0
1.83333	0	0	0	0
1.85	0	0	0	0
1.86667	0	0	0	0
1.88333	0	0	0	0
1.9	0	0	0	0
1.91667	0	0	0	0
1.93333	0	0	0	0
1.95	0	0	0	0
1.96667	0	0	0	0
1.98333	0	0	0	0
2	0	0	0	0
2.01667	0	0	0	0
2.03333	0	0	0	0
2.05	0	0	0	0
2.06667	0	0	0	0
2.08333	0	0	0	0
2.1	0	0	0	0
2.11667	0	0	0	0
2.13333	0	0	0	0
2.15	0	0	0	0
2.16667	0	0	0	0
2.18333	0	0	0	0
2.2	0	0	0	0
2.21667	0	0	0	0
2.23333	0	0	0	0
2.25	0	0	0	0
2.26667	0	0	0	0
2.28333	0	0	0	0
2.3	0	0	0	0
2.31667	0	0	0	0
2.33333	0	0	0	0
2.35	0	0	0	0
2.36667	0	0	0	0
2.38333	0	0	0	0
2.4	0	0	0	0
2.41667	0	0	0	0
2.43333	0	0	0	0
2.45	0	0	0	0
2.46667	0	0	0	0
2.48333	0	0	0	0
2.5	0	0	0	0
2.51667	0	0	0	0
2.53333	0	0	0	0
2.55	0	0	0	0
2.56667	0	0	0	0
2.58333	0	0	0	0
2.6	0	0	0	0
2.61667	0	0	0	0
2.63333	0	0	0	0
2.65	0	0	0	0
2.66667	0	0	0	0
2.68333	0	0	0	0
2.7	0	0	0	0
2.71667	0	0	0	0
2.73333	0	0	0	0
2.75	0	0	0	0
2.76667	0	0	0	0
2.78333	0	0	0	0
2.8	0	0	0	0
2.81667	0	0	0	0
2.83333	0	0	0	0
2.85	0	0	0	0
2.86667	0	0	0	0
2.88333	0	0	0	0
2.9	0	0	0	0
2.91667	0	0	0	0
2.93333	0	0	0	0
2.95	0	0	0	0
2.96667	0	0	0	0
2.98333	0	0	0	0
3	0	0	0	0
3.01667	0	0	0	0
3.03333	0	0	0	0
3.05	0	0	0	0
3.06667	0	0	0	0
3.08333	0	0	0	0
3.1	0	0	0	0
3.11667	0	0	0	0
3.13333	0	0	0	0
3.15	0	0	0	0
3.16667	0	0	0	0
3.18333	0	0	0	0
3.2	0	0	0	0
3.21667	0	0	0	0
3.23333	0	0	0	0
3.25	0	0	0	0
3.26667	0	0	0	0
3.28333	0	0	0	0
3.3	0	0	0	0
3.31667	0	0	0	0
3.33333	0	0	0	0
3.35	0	0	0	0
3.36667	0	0	0	0
3.38333	0	0	0	0
3.4	0	0	0	0
3.41667	0	0	0	0
3.43333	0	0	0	0
3.45	0	0	0	0
3.46667	0	0	0	0
3.48333	0	0	0	0
3.5	0	0	0	0
3.51667	0	0	0	0
3.53333	0	0	0	0
3.55	0	0	0	0
3.56667	0	0	0	0
3.58333	0	0	0	0
3.6	0	0	0	0
3.61667	0	0	0	0
3.63333	0	0	0	0
3.65	0	0	0	0
3.66667	0	0	0	0
3.68333	0	0	0	0
3.7	0	0	0	0
3.71667	0	0	0	0
3.73333	0	0	0	0
3.75	0	0	0	0
3.76667	0	0	0	0
3.78333	0	0	0	0
3.8	0	0	0	0
3.81667	0	0	0	0
3.83333	0	0	0	0
3.85	0	0	0	0
3.86667	0	0	0	0
3.88333	0	0	0	0
3.9	0	0	0	0
3.91667	0	0	0	0
3.93333	0	0	0	0
3.95	0	0	0	0
3.96667	0	0	0	0
3.98333	0	0	0	0
4	0	0	0	0
4.01667	0	0	0	0
4.03333	0	0	0	0
4.05	0	0	0	0
4.06667	0	0	0	0
4.08333	0	0	0	0
4.1	0	0	0	0
4.11667	0	0	0	0
4.13333	0	0	0	0
4.15	0	0	0	0
4.16667	0	0	0	0
4.18333	0	0	0	0
4.2	0	0	0	0
4.21667	0	0	0	0
4.23333	0	0	0	0
4.25	0	0	0	0
4.26667	0	0	0	0
4.28333	0	0	0	0
4.3	0	0	0	0
4.31667	0	0	0	0
4.33333	0	0	0	0
4.35	0	0	0	0
4.36667	0	0	0	0
4.38333	0	0	0	0
4.4	0	0	0	0
4.41667	0	0	0	0
4.43333	0	0	0	0
4.45	0	0	0	0
4.46667	0	0	0	0
4.48333	0	0	0	0
4.5	0	0	0	0
4.51667	0	0	0	0
4.53333	0	0	0	0
4.55	0	0	0	0
4.56667	0	0	0	0
4.58333	0	0	0	0
4.6	0	0	0	0
4.61667	0	0	0	0
4.63333	0	0	0	0
4.65	0	0	0	0
4.66667	0	0	0	0
4.68333	0	0	0	0
4.7	0	0	0	0
4.71667	0	0	0	0
4.73333	0	0	0	0
4.75	0	0	0	0
4.76667	0	0	0	0
4.78333	0	0	0	0
4.8	0	0	0	0
4.81667	0	0	0	0
4.83333	0	0	0	0
4.85	0	0	0	0
4.86667	0	0	0	0
4.88333	0	0	0	0
4.9	0	0	0	0
4.91667	0	0	0	0
4.93333	0	0	0	0
4.95	0	0	0	0
4.96667	0	0	0	0
4.98333	0	0	0	0
5	0	0	0	0
5.01667	0	0	0	0
5.03333	0	0	0	0
5.05	0	0	0	0
5.06667	0	0	0	0
5.08333	0	0	0	0
5.1	0	0	0	0
5.11667	0	0	0	0
5.13333	0	0	0	0
5.15	0	0	0	0
5.16667	0	0	0	0
5.18333	0	0	0	0
5.2	0	0	0	0
5.21667	0	0	0	0
5.23333	0	0	0	0
5.25	0	0	0	0
5.26667	0	0	0	0
5.28333	0	0	0	0
5.3	0	0	0	0
5.31667	0	0	0	0
5.33333	0	0	0	0
5.35	0	0	0	0
5.36667	0	0	0	0
5.38333	0	0	0	0
5.4	0	0	0	0
5.41667	0	0	0	0
5.43333	0	0	0	0
5.45	0	0	0	0
5.46667	0	0	0	0
5.48333	0	0	0	0
5.5	0	0	0	0
5.51667	0	0	0	0
5.53333	0	0	0	0
5.55	0	0	0	0
5.56667	0	0	0	0
5.58333	0	0	0	0
5.6	0	0	0	0
5.61667	0	0	0	0
5.63333	0	0	0	0
5.65	0	0	0	0
5.66667	0	0	0	0
5.68333	0	0	0	0
5.7	0	0	0	0
5.71667	0	0	0	0
5.73333	0	0	0	0
5.75	0	0	0	0
5.76667	0	0	0	0
5.78333	0	0	0	0
5.8	0	0	0	0
5.81667	0	0	0	0
5.83333	0	0	0	0
5.85	0	0	0	0
5.86667	0	0	0	0
5.88333	0	0	0	0
5.9	0	0	0	0
5.91667	0	0	0	0
5.93333	0	0	0	0
5.95	0	0	0	0
5.96667	0	0	0	0
5.98333	0	0	0	0
6	0	0	0	0
6.01667	0	0	0	0
6.03333	0	0	0	0
6.05	0	0	0	0
6.06667	0	0	0	0
6.08333	0	0	0	0
6.1	0	0	0	0
6.11667	0	0	0	0
6.13333	0	0	0	0
6.15	0	0	0	0
6.16667	0	0	0	0
6.18333	0	0	0	0
6.2	0	0	0	0
6.21667	0	0	0	0
6.23333	0	0	0	0
6.25	0	0	0	0
6.26667	0	0	0	0
6.28333	0	0	0	0
6.3	0	0	0	0
6.31667	0	0	0	0
6.33333	0	0	0	0
6.35	0	0	0	0
6.36667	0	0	0	0
6.38333	0	0	0	0
6.4	0	0	0	0
6.41667	0	0	0	0
6.43333	0.00528	0	0	0
6.45	0.00528	0	0	0
6.46667	0.01067	0	0	0
6.48333	0.01601	0	0	0
6.5	0.01601	0	0	0
6.51667	0.01601	0	0	0
6.53333	0.01601	0	0	0
6.55	0.01601	0	0	0
6.56667	0.01601	0	0	0
6.58333	0.01601	0	0	0
6.6	0.01601	0	0	0
6.61667	0.01601	0	0	0
6.63333	0.01601	0	0	0
6.65	0.01601	0	0	0
6.66667	0.01601	0	0	0
6.68333	0.01601	0	0	0
6.7	0.01601	0	0	0
6.71667	0.01601	0	0	0
6.73333	0.01601	0	0	0
6.75	0.01601	0	0	0
6.76667	0.01601	0	0	0
6.78333	0.01601	0	0	0
6.8	0.01601	0	0	0
6.81667	0.01601	0	0	0
6.83333	0.01601	0	0	0
6.85	0.01601	0	0	0
6.86667	0.01601	0	0	0
6.88333	0.01601	0	0	0
6.9	0.01601	0	0	0
6.91667	0.01601	0	0	0
6.93333	0.01601	0	0	0
6.95	0.01601	0	0	0
6.96667	0.01601	0	0	0
6.98333	0.01601	0	0	0
7	0.01601	0	0	0
7.01667	0.01601	0	0	0
7.03333	0.01601	0	0	0
7.05	0.01601	0	0.0088	0
7.06667	0.01601	0	0.0189	0
7.08333	0.01601	0	0.02794	0
7.1	0.01601	0	0.02794	0
7.11667	0.01601	0	0.02794	0
7.13333	0.01601	0	0.04033	0
7.15	0.01601	0	0.05323	0
7.16667	0.01601	0	0.06638	0
7.18333	0.01601	0	0.08063	0
7.2	0.01601	0	0.09408	0
7.21667	0.01601	0	0.10772	0
7.23333	0.01601	0	0.10772	0
7.25	0.01601	0	0.12396	0
7.26667	0.01601	0	0.15693	0
7.28333	0.01601	0	0.20054	0
7.3	0.01601	0	0.25674	0
7.31667	0.01601	0	0.32096	0
7.33333	0.01601	0	0.3658	0
7.35	0.01601	0	0.42506	0
7.36667	0.01601	0	0.49088	0
7.38333	0.01601	0	0.54906	0
7.4	0.01601	0	0.62287	0
7.41667	0.01601	0	0.68768	0
7.43333	0.01601	0	0.74712	0
7.45	0.01601	0	0.81272	0
7.46667	0.01601	0	0.88322	0
7.48333	0.01601	0	0.95312	0
7.5	0.01601	0	1.04119	0
7.51667	0.01601	0	1.13981	0
7.53333	0.01601	0	1.24349	0
7.55	0.01601	0	1.3529	0
7.56667	0.01601	0	1.46115	0
7.58333	0.01601	0	1.57032	0
7.6	0.01601	0	1.67932	0
7.61667	0.01601	0	1.78282	0
7.63333	0.01601	0	1.88077	0
7.65	0.01601	0	1.96991	0
7.66667	0.01601	0	2.05807	0
7.68333	0.01601	0	2.14129	0
7.7	0.01601	0	2.22086	0
7.71667	0.01601	0	2.29229	0
7.73333	0.01601	0	2.37778	0
7.75	0.01601	0	2.4916	0
7.76667	0.01601	0	2.61905	0
7.78333	0.01601	0	2.74302	0
7.8	0.01601	0	2.86377	0
7.81667	0.01601	0	3.00382	0
7.83333	0.01601	0	3.13541	0
7.85	0.01601	0	3.26306	0
7.86667	0.01601	0	3.39106	0
7.88333	0.01601	0	3.51976	0
7.9	0.01601	0	3.66225	0
7.91667	0.01601	0	3.78728	0
7.93333	0.01601	0	3.92234	0
7.95	0.01601	0	4.03364	0
7.96667	0.01601	0	4.14679	0
7.98333	0.01601	0	4.27048	0
8	0.01601	0	4.39261	0
8.01667	0.01601	0	4.4995	0
8.03333	0.01601	0	4.641	0
8.05	0.01601	0	4.85089	0
8.06667	0.01601	0	5.08758	0
8.08333	0.01601	0	5.32724	0
8.1	0.01601	0	5.59487	0
8.11667	0.01601	0	5.88442	0
8.13333	0.01601	0	6.17239	0
8.15	0.01601	0	6.42399	0
8.16667	0.01601	0	6.70033	0
8.18333	0.01601	0	6.91802	0
8.2	0.01601	0	7.12177	0
8.21667	0.01601	0	7.36648	0
8.23333	0.01601	0	7.63149	0
8.25	0.01601	0	7.90039	0
8.26667	0.01601	0	8.12748	0
8.28333	0.01601	0	8.37267	0
[truncated: 3,103 more rows]

[truncated: 7 more sheets: Figure 6g, Figure S2, Figure S3, Figure S4, Figure S5, Figure S6, Figure S11]
